# Supplementary material for: trans-Dibromidotetra­kis­(pyridine-κN)ruthenium(II)
Source: Acta Crystallogr Sect E Struct Rep Online. 2013 Jan 16;69(Pt 2):m105. doi: 10.1107/S1600536813000871 (PMC3569168; doi:10.1107/S1600536813000871)
Supplement: Supplementary file 1 [file e-69-0m105-sup1.cif]

##############################################################################
#                                                                            #
# This CIF contains the data in a paper accepted for publication in          #
# Acta Crystallographica Section E. It conforms to the requirements of       #
# Notes for Authors for Acta Crystallographica Section E, and has been       #
# peer reviewed under the auspices of the IUCr Commission on Journals.       #
#                                                                            #
# Full details of the Crystallographic Information File format               #
# are given in the paper "The Crystallographic Information File (CIF):       #
# a New Standard Archive File for Crystallography" by S. R. Hall, F. H.      #
# Allen and I. D. Brown [Acta Cryst. (1991), A47, 655-685].                  #
#                                                                            #
# The current version of the core CIF dictionary is obtainable from          #
# ftp://ftp.iucr.org/pub/cif_core.dic.                                       #
#                                                                            #
# Software is freely available for graphical display of the structure(s)     #
# in this CIF. For information consult the CIF software page                 #
# http://www.iucr.org/resources/cif/software.                                #
#                                                                            #
# This file may be used for bona fide research purposes within the           #
# scientific community so long as proper attribution is given to the journal # 
# article from which it was obtained.                                        #
#                                                                            #
##############################################################################
data_I
_audit_creation_method     SHELXL-97
_chemical_name_systematic
;
<i>trans</i>-Dibromidotetrakis(pyridine-\k<i>N</i>)ruthenium(II)
;
_chemical_name_common     ?
_chemical_formula_moiety     'C20 H20 Br2 N4 Ru'
_chemical_formula_sum     'C20 H20 Br2 N4 Ru'
_chemical_formula_iupac     '[Ru Br2 (C5 H5 N)4]'
_chemical_formula_weight     577.29
_chemical_melting_point     ?
_symmetry_cell_setting     orthorhombic
_symmetry_space_group_name_H-M     'F d d d'
_symmetry_space_group_name_Hall     '-F 2uv 2vw'
loop_
    _symmetry_equiv_pos_as_xyz
    'x, y, z'
    '-x+3/4, -y+3/4, z'
    '-x+3/4, y, -z+3/4'
    'x, -y+3/4, -z+3/4'
    'x, y+1/2, z+1/2'
    '-x+3/4, -y+5/4, z+1/2'
    '-x+3/4, y+1/2, -z+5/4'
    'x, -y+5/4, -z+5/4'
    'x+1/2, y, z+1/2'
    '-x+5/4, -y+3/4, z+1/2'
    '-x+5/4, y, -z+5/4'
    'x+1/2, -y+3/4, -z+5/4'
    'x+1/2, y+1/2, z'
    '-x+5/4, -y+5/4, z'
    '-x+5/4, y+1/2, -z+3/4'
    'x+1/2, -y+5/4, -z+3/4'
    '-x, -y, -z'
    'x-3/4, y-3/4, -z'
    'x-3/4, -y, z-3/4'
    '-x, y-3/4, z-3/4'
    '-x, -y+1/2, -z+1/2'
    'x-3/4, y-1/4, -z+1/2'
    'x-3/4, -y+1/2, z-1/4'
    '-x, y-1/4, z-1/4'
    '-x+1/2, -y, -z+1/2'
    'x-1/4, y-3/4, -z+1/2'
    'x-1/4, -y, z-1/4'
    '-x+1/2, y-3/4, z-1/4'
    '-x+1/2, -y+1/2, -z'
    'x-1/4, y-1/4, -z'
    'x-1/4, -y+1/2, z-3/4'
    '-x+1/2, y-1/4, z-3/4'
_cell_length_a     16.830(4)
_cell_length_b     22.032(5)
_cell_length_c     23.221(5)
_cell_angle_alpha     90.00
_cell_angle_beta     90.00
_cell_angle_gamma     90.00
_cell_volume     8610(3)
_cell_formula_units_Z     16
_cell_measurement_reflns_used     2149
_cell_measurement_theta_min     2.15
_cell_measurement_theta_max     26.38
_cell_measurement_temperature     296(2)
_exptl_crystal_description     'block'
_exptl_crystal_colour     'red'
_exptl_crystal_size_max     0.22
_exptl_crystal_size_mid     0.18
_exptl_crystal_size_min     0.13
_exptl_crystal_density_diffrn     1.781
_exptl_crystal_density_meas     ?
_exptl_crystal_density_method     'not measured'
_exptl_crystal_F_000     4512
_exptl_absorpt_coefficient_mu     4.452
_exptl_absorpt_correction_type     multi-scan
_exptl_absorpt_process_details     '(SADABS; Sheldrick, 1996)'
_exptl_absorpt_correction_T_min     0.4408
_exptl_absorpt_correction_T_max     0.5953
_exptl_special_details
;
;
_diffrn_ambient_temperature     296(2)
_diffrn_radiation_type     MoK\a
_diffrn_radiation_wavelength     0.71073
_diffrn_radiation_source     'fine-focus sealed tube'
_diffrn_radiation_monochromator     graphite
_diffrn_measurement_device_type     'Bruker APEXII CCD'
_diffrn_measurement_method     '\f and \w scans'
_diffrn_detector_area_resol_mean     ?
_diffrn_reflns_number     13382
_diffrn_reflns_av_R_equivalents     0.0344
_diffrn_reflns_av_sigmaI/netI     0.0272
_diffrn_reflns_theta_min     3.04
_diffrn_reflns_theta_max     27.50
_diffrn_reflns_theta_full     27.50
_diffrn_measured_fraction_theta_max     0.991
_diffrn_measured_fraction_theta_full     0.991
_diffrn_reflns_limit_h_min     -21
_diffrn_reflns_limit_h_max     21
_diffrn_reflns_limit_k_min     -28
_diffrn_reflns_limit_k_max     28
_diffrn_reflns_limit_l_min     -29
_diffrn_reflns_limit_l_max     26
_diffrn_standards_number     ?
_diffrn_standards_interval_count     ?
_diffrn_standards_interval_time     ?
_diffrn_standards_decay_%     ?
_refine_special_details
;
 Refinement of F^2^ against ALL reflections.  The weighted R-factor wR and
 goodness of fit S are based on F^2^, conventional R-factors R are based
 on F, with F set to zero for negative F^2^. The threshold expression of
 F^2^ > 2sigma(F^2^) is used only for calculating R-factors(gt) etc. and is
 not relevant to the choice of reflections for refinement.  R-factors based
 on F^2^ are statistically about twice as large as those based on F, and R-
 factors based on ALL data will be even larger.
;
_reflns_number_total     2430
_reflns_number_gt     1631
_reflns_threshold_expression     I>2\s(I)
_refine_ls_structure_factor_coef     Fsqd
_refine_ls_matrix_type     full
_refine_ls_R_factor_all     0.0493
_refine_ls_R_factor_gt     0.0251
_refine_ls_wR_factor_gt     0.0588
_refine_ls_wR_factor_ref     0.0686
_refine_ls_goodness_of_fit_ref     1.039
_refine_ls_restrained_S_all     1.039
_refine_ls_number_reflns     2430
_refine_ls_number_parameters     125
_refine_ls_number_restraints     0
_refine_ls_hydrogen_treatment     constr
_refine_ls_weighting_scheme     calc
_refine_ls_weighting_details
        'calc w=1/[\s^2^(Fo^2^)+(0.0292P)^2^+11.6805P] where P=(Fo^2^+2Fc^2^)/3'
_atom_sites_solution_hydrogens     geom
_atom_sites_solution_primary     direct
_atom_sites_solution_secondary     difmap
_refine_ls_shift/su_max     0.000
_refine_ls_shift/su_mean     0.000
_refine_diff_density_max     0.576
_refine_diff_density_min     -0.337
_refine_ls_extinction_method     none
_refine_ls_extinction_coef     ?
loop_
    _atom_type_symbol
    _atom_type_description
    _atom_type_scat_dispersion_real
    _atom_type_scat_dispersion_imag
    _atom_type_scat_source
    'C' 'C' 0.0033 0.0016
                         'International Tables Vol C Tables 4.2.6.8 and 6.1.1.4'
    'H' 'H' 0.0000 0.0000
                         'International Tables Vol C Tables 4.2.6.8 and 6.1.1.4'
    'N' 'N' 0.0061 0.0033
                         'International Tables Vol C Tables 4.2.6.8 and 6.1.1.4'
    'Ru' 'Ru' -1.2594 0.8363
                         'International Tables Vol C Tables 4.2.6.8 and 6.1.1.4'
    'Br' 'Br' -0.2901 2.4595
                         'International Tables Vol C Tables 4.2.6.8 and 6.1.1.4'
_computing_data_collection     'APEX2 (Bruker, 2007)'
_computing_cell_refinement     'SAINT (Bruker, 2007)'
_computing_data_reduction     'SAINT (Bruker, 2007)'
_computing_structure_solution     'SHELXS97 (Sheldrick, 2008)'
_computing_structure_refinement     'SHELXL97 (Sheldrick, 2008)'
_computing_molecular_graphics     'SHELXTL (Sheldrick, 2008)'
_computing_publication_material     'SHELXTL (Sheldrick, 2008)'
loop_
    _atom_site_type_symbol
    _atom_site_label
    _atom_site_fract_x
    _atom_site_fract_y
    _atom_site_fract_z
    _atom_site_U_iso_or_equiv
    _atom_site_adp_type
    _atom_site_calc_flag
    _atom_site_refinement_flags
    _atom_site_occupancy
    _atom_site_symmetry_multiplicity
    _atom_site_disorder_assembly
    _atom_site_disorder_group
    Ru Ru1 0.1250 0.1250 0.1250 0.03562(11) Uani d S 1 4 . .
    Ru Ru2 0.6250 0.1250 0.1250 0.03634(11) Uani d S 1 4 . .
    Br Br1 0.1250 0.009537(19) 0.1250 0.05758(14) Uani d S 1 2 . .
    Br Br2 0.6250 0.1250 0.015713(18) 0.06143(15) Uani d S 1 2 . .
    N N1 0.03782(12) 0.12460(9) 0.18885(9) 0.0409(5) Uani d . 1 1 . .
    N N2 0.71241(13) 0.19195(10) 0.12552(9) 0.0428(5) Uani d . 1 1 . .
    C C1 -0.02375(16) 0.08600(14) 0.18763(12) 0.0513(7) Uani d . 1 1 . .
    H H1 -0.0280 0.0594 0.1567 0.062 Uiso calc R 1 1 . .
    C C2 -0.08052(18) 0.08388(16) 0.22953(14) 0.0643(9) Uani d . 1 1 . .
    H H2 -0.1223 0.0564 0.2268 0.077 Uiso calc R 1 1 . .
    C C3 -0.0757(2) 0.12230(16) 0.27562(15) 0.0664(9) Uani d . 1 1 . .
    H H3 -0.1137 0.1216 0.3047 0.080 Uiso calc R 1 1 . .
    C C4 -0.01284(18) 0.16198(15) 0.27768(13) 0.0565(8) Uani d . 1 1 . .
    H H4 -0.0077 0.1887 0.3084 0.068 Uiso calc R 1 1 . .
    C C5 0.04201(16) 0.16198(13) 0.23442(11) 0.0463(6) Uani d . 1 1 . .
    H H5 0.0842 0.1891 0.2366 0.056 Uiso calc R 1 1 . .
    C C6 0.77437(16) 0.19016(13) 0.16161(13) 0.0513(7) Uani d . 1 1 . .
    H H6 0.7783 0.1577 0.1870 0.062 Uiso calc R 1 1 . .
    C C7 0.83202(18) 0.23371(16) 0.16297(15) 0.0655(9) Uani d . 1 1 . .
    H H7 0.8740 0.2304 0.1888 0.079 Uiso calc R 1 1 . .
    C C8 0.8280(2) 0.28178(15) 0.12661(16) 0.0721(10) Uani d . 1 1 . .
    H H8 0.8670 0.3117 0.1269 0.086 Uiso calc R 1 1 . .
    C C9 0.76494(19) 0.28493(15) 0.08948(16) 0.0656(9) Uani d . 1 1 . .
    H H9 0.7601 0.3175 0.0642 0.079 Uiso calc R 1 1 . .
    C C10 0.70898(16) 0.23981(13) 0.08982(13) 0.0509(7) Uani d . 1 1 . .
    H H10 0.6667 0.2424 0.0642 0.061 Uiso calc R 1 1 . .
loop_
    _atom_site_aniso_label
    _atom_site_aniso_U_11
    _atom_site_aniso_U_22
    _atom_site_aniso_U_33
    _atom_site_aniso_U_12
    _atom_site_aniso_U_13
    _atom_site_aniso_U_23
    Ru1 0.0287(2) 0.0399(2) 0.0383(2) 0.000 0.000 0.000
    Ru2 0.0285(2) 0.0431(2) 0.0374(2) 0.000 0.000 0.000
    Br1 0.0600(3) 0.0459(2) 0.0668(3) 0.000 -0.0158(2) 0.000
    Br2 0.0616(3) 0.0806(3) 0.0421(2) -0.0070(2) 0.000 0.000
    N1 0.0331(11) 0.0465(12) 0.0430(12) -0.0042(10) -0.0006(9) 0.0007(10)
    N2 0.0326(11) 0.0461(12) 0.0497(13) 0.0005(9) -0.0006(10) 0.0022(11)
    C1 0.0398(15) 0.0614(18) 0.0526(17) -0.0119(14) -0.0014(13) 0.0002(14)
    C2 0.0449(18) 0.081(2) 0.067(2) -0.0174(16) 0.0047(15) 0.0060(18)
    C3 0.0495(18) 0.091(2) 0.0590(19) -0.0018(18) 0.0172(15) 0.0106(18)
    C4 0.0482(17) 0.072(2) 0.0490(17) 0.0020(15) 0.0079(13) -0.0041(15)
    C5 0.0392(15) 0.0486(16) 0.0512(17) -0.0019(12) 0.0030(12) -0.0028(13)
    C6 0.0382(15) 0.0530(17) 0.0627(19) 0.0023(13) -0.0086(14) -0.0006(14)
    C7 0.0407(17) 0.068(2) 0.088(2) -0.0039(15) -0.0146(17) -0.0092(18)
    C8 0.0504(19) 0.053(2) 0.112(3) -0.0150(15) -0.001(2) -0.004(2)
    C9 0.0528(19) 0.056(2) 0.088(2) -0.0023(15) 0.0069(18) 0.0133(18)
    C10 0.0380(15) 0.0549(18) 0.0597(18) -0.0009(13) 0.0018(13) 0.0077(14)
_geom_special_details
;
 All esds (except the esd in the dihedral angle between two l.s. planes)
 are estimated using the full covariance matrix.  The cell esds are taken
 into account individually in the estimation of esds in distances, angles
 and torsion angles; correlations between esds in cell parameters are only
 used when they are defined by crystal symmetry.  An approximate (isotropic)
 treatment of cell esds is used for estimating esds involving l.s. planes.
;
loop_
    _geom_bond_atom_site_label_1
    _geom_bond_atom_site_label_2
    _geom_bond_site_symmetry_2
    _geom_bond_distance
    _geom_bond_publ_flag
    Ru1 N1 8_544 2.086(2) ?
    Ru1 N1 14_445 2.086(2) ?
    Ru1 N1 . 2.086(2) y
    Ru1 N1 11_454 2.086(2) ?
    Ru1 Br1 . 2.5439(7) y
    Ru1 Br1 14_445 2.5439(7) ?
    Ru2 N2 14_545 2.083(2) ?
    Ru2 N2 . 2.083(2) y
    Ru2 N2 8_544 2.083(2) ?
    Ru2 N2 11_554 2.083(2) ?
    Ru2 Br2 . 2.5378(7) y
    Ru2 Br2 11_554 2.5378(7) ?
    N1 C1 . 1.341(3) ?
    N1 C5 . 1.343(3) ?
    N2 C6 . 1.339(3) ?
    N2 C10 . 1.342(3) ?
    C1 C2 . 1.365(4) ?
    C1 H1 . 0.9300 ?
    C2 C3 . 1.367(5) ?
    C2 H2 . 0.9300 ?
    C3 C4 . 1.373(4) ?
    C3 H3 . 0.9300 ?
    C4 C5 . 1.364(4) ?
    C4 H4 . 0.9300 ?
    C5 H5 . 0.9300 ?
    C6 C7 . 1.365(4) ?
    C6 H6 . 0.9300 ?
    C7 C8 . 1.356(5) ?
    C7 H7 . 0.9300 ?
    C8 C9 . 1.370(5) ?
    C8 H8 . 0.9300 ?
    C9 C10 . 1.369(4) ?
    C9 H9 . 0.9300 ?
    C10 H10 . 0.9300 ?
loop_
    _geom_angle_atom_site_label_1
    _geom_angle_atom_site_label_2
    _geom_angle_atom_site_label_3
    _geom_angle_site_symmetry_1
    _geom_angle_site_symmetry_3
    _geom_angle
    _geom_angle_publ_flag
    N1 Ru1 N1 8_544 14_445 179.52(12) ?
    N1 Ru1 N1 8_544 . 90.60(12) ?
    N1 Ru1 N1 14_445 . 89.40(12) ?
    N1 Ru1 N1 8_544 11_454 89.40(12) ?
    N1 Ru1 N1 14_445 11_454 90.60(12) ?
    N1 Ru1 N1 . 11_454 179.52(12) ?
    N1 Ru1 Br1 8_544 . 90.24(6) ?
    N1 Ru1 Br1 14_445 . 90.24(6) ?
    N1 Ru1 Br1 . . 89.76(6) ?
    N1 Ru1 Br1 11_454 . 89.76(6) ?
    N1 Ru1 Br1 8_544 14_445 89.76(6) ?
    N1 Ru1 Br1 14_445 14_445 89.76(6) ?
    N1 Ru1 Br1 . 14_445 90.24(6) ?
    N1 Ru1 Br1 11_454 14_445 90.24(6) ?
    Br1 Ru1 Br1 . 14_445 180.0 ?
    N2 Ru2 N2 14_545 . 179.34(11) ?
    N2 Ru2 N2 14_545 8_544 89.84(12) ?
    N2 Ru2 N2 . 8_544 90.16(12) ?
    N2 Ru2 N2 14_545 11_554 90.16(12) ?
    N2 Ru2 N2 . 11_554 89.84(12) ?
    N2 Ru2 N2 8_544 11_554 179.34(11) ?
    N2 Ru2 Br2 14_545 . 90.33(6) ?
    N2 Ru2 Br2 . . 90.33(6) ?
    N2 Ru2 Br2 8_544 . 89.67(6) ?
    N2 Ru2 Br2 11_554 . 89.67(6) ?
    N2 Ru2 Br2 14_545 11_554 89.67(6) ?
    N2 Ru2 Br2 . 11_554 89.67(6) ?
    N2 Ru2 Br2 8_544 11_554 90.33(6) ?
    N2 Ru2 Br2 11_554 11_554 90.33(6) ?
    Br2 Ru2 Br2 . 11_554 180.0 ?
    C1 N1 C5 . . 116.5(2) ?
    C1 N1 Ru1 . . 122.09(18) ?
    C5 N1 Ru1 . . 121.38(17) ?
    C6 N2 C10 . . 116.3(2) ?
    C6 N2 Ru2 . . 122.20(18) ?
    C10 N2 Ru2 . . 121.48(18) ?
    N1 C1 C2 . . 123.2(3) ?
    N1 C1 H1 . . 118.4 ?
    C2 C1 H1 . . 118.4 ?
    C1 C2 C3 . . 119.7(3) ?
    C1 C2 H2 . . 120.2 ?
    C3 C2 H2 . . 120.2 ?
    C2 C3 C4 . . 117.9(3) ?
    C2 C3 H3 . . 121.1 ?
    C4 C3 H3 . . 121.1 ?
    C5 C4 C3 . . 119.7(3) ?
    C5 C4 H4 . . 120.2 ?
    C3 C4 H4 . . 120.2 ?
    N1 C5 C4 . . 123.0(3) ?
    N1 C5 H5 . . 118.5 ?
    C4 C5 H5 . . 118.5 ?
    N2 C6 C7 . . 123.2(3) ?
    N2 C6 H6 . . 118.4 ?
    C7 C6 H6 . . 118.4 ?
    C8 C7 C6 . . 120.0(3) ?
    C8 C7 H7 . . 120.0 ?
    C6 C7 H7 . . 120.0 ?
    C7 C8 C9 . . 118.0(3) ?
    C7 C8 H8 . . 121.0 ?
    C9 C8 H8 . . 121.0 ?
    C10 C9 C8 . . 119.5(3) ?
    C10 C9 H9 . . 120.2 ?
    C8 C9 H9 . . 120.2 ?
    N2 C10 C9 . . 123.0(3) ?
    N2 C10 H10 . . 118.5 ?
    C9 C10 H10 . . 118.5 ?
data_global
_journal_date_recd_electronic     2012-12-25
_journal_date_accepted     2013-01-09
_journal_name_full     'Acta Crystallographica, Section E'
_journal_year     2013
_journal_volume     69
_journal_issue      2
_journal_page_first     m105
_journal_page_last     m105
_journal_paper_category     QM
_journal_paper_doi     10.1107/S1600536813000871
_journal_coeditor_code     HY2613
_publ_contact_author_name     'Prof. Qian-Feng Zhang'
_publ_contact_author_address
;
 Institute of Molecular Engineering and Applied Chemistry
 Anhui University of Technology
 Ma'anshan, Anhui 243002
 People's Republic of China
;
_publ_contact_author_email     'zhangqf@ahut.edu.cn'
_publ_contact_author_fax     '86 555 2312041'
_publ_contact_author_phone     '86 555 2311059'
_publ_section_title
;
<i>trans</i>-Dibromidotetrakis(pyridine-\k<i>N</i>)ruthenium(II)
;
loop_
    _publ_author_name
    _publ_author_address
    'Xiu-Li Wu'
; Department of Applied Chemistry
  School of Petrochemical Engineering
  Changzhou University, Jiangsu 213164
  People's Republic of China
;
    'Ru-Fei Ye'
; Institute of Molecular Engineering and Applied Chemistry
  Anhui University of Technology
  Ma'anshan, Anhui 243002
  People's Republic of China
;
    'Ai-Quan Jia'
; Institute of Molecular Engineering and Applied Chemistry
  Anhui University of Technology
  Ma'anshan, Anhui 243002
  People's Republic of China
;
    'Qun Chen'
; Department of Applied Chemistry
  School of Petrochemical Engineering
  Changzhou University, Jiangsu 213164
  People's Republic of China
;
    'Qian-Feng Zhang'
; Institute of Molecular Engineering and Applied Chemistry
  Anhui University of Technology
  Ma'anshan, Anhui 243002
  People's Republic of China
  Department of Applied Chemistry
  School of Petrochemical Engineering
  Changzhou University, Jiangsu 213164
  People's Republic of China
;
