# Supplementary material for: trans-Dibromidotetra­kis­(pyridine-κN)ruthenium(II)
Source: Acta Crystallogr Sect E Struct Rep Online. 2013 Jan 16;69(Pt 2):m105. doi: 10.1107/S1600536813000871 (PMC3569168; doi:10.1107/S1600536813000871)
Supplement: Supplementary file 2 [file e-69-0m105-Isup2.hkl]

# 
# h,k,l, Fc-squared, Fo-squared, sigma(Fo-squared) and status flag 
# 
data_I
_shelx_title ' fddd in Fddd' 
_shelx_refln_list_code          4 
_shelx_F_calc_maximum      965.23 
_exptl_crystal_F_000      4512.00 
_reflns_d_resolution_high  0.7695 
 
loop_ 
 _symmetry_equiv_pos_as_xyz 
 'x, y, z' 
 '-x+3/4, -y+3/4, z' 
 '-x+3/4, y, -z+3/4' 
 'x, -y+3/4, -z+3/4' 
 'x, y+1/2, z+1/2' 
 '-x+3/4, -y+5/4, z+1/2' 
 '-x+3/4, y+1/2, -z+5/4' 
 'x, -y+5/4, -z+5/4' 
 'x+1/2, y, z+1/2' 
 '-x+5/4, -y+3/4, z+1/2' 
 '-x+5/4, y, -z+5/4' 
 'x+1/2, -y+3/4, -z+5/4' 
 'x+1/2, y+1/2, z' 
 '-x+5/4, -y+5/4, z' 
 '-x+5/4, y+1/2, -z+3/4' 
 'x+1/2, -y+5/4, -z+3/4' 
 '-x, -y, -z' 
 'x-3/4, y-3/4, -z' 
 'x-3/4, -y, z-3/4' 
 '-x, y-3/4, z-3/4' 
 '-x, -y+1/2, -z+1/2' 
 'x-3/4, y-1/4, -z+1/2' 
 'x-3/4, -y+1/2, z-1/4' 
 '-x, y-1/4, z-1/4' 
 '-x+1/2, -y, -z+1/2' 
 'x-1/4, y-3/4, -z+1/2' 
 'x-1/4, -y, z-1/4' 
 '-x+1/2, y-3/4, z-1/4' 
 '-x+1/2, -y+1/2, -z' 
 'x-1/4, y-1/4, -z' 
 'x-1/4, -y+1/2, z-3/4' 
 '-x+1/2, y-1/4, z-3/4' 
 
_cell_length_a    16.8303 
_cell_length_b    22.0323 
_cell_length_c    23.2212 
_cell_angle_alpha  90.000 
_cell_angle_beta   90.000 
_cell_angle_gamma  90.000 
 
_shelx_F_squared_multiplier     1.000 
 
loop_ 
 _refln_index_h 
 _refln_index_k 
 _refln_index_l 
 _refln_F_squared_calc 
 _refln_F_squared_meas 
 _refln_F_squared_sigma 
 _refln_observed_status 
  12   0   0   531185.44   534070.88  12234.35 o 
  16   0   0    81676.27    89128.93   2307.47 o 
  20   0   0    88945.46    93561.54   3623.50 o 
  10   2   0   529444.69   557720.81  10367.28 o 
  14   2   0   285144.47   303681.22   5005.31 o 
  18   2   0    22022.83    25165.80    733.28 o 
   4   4   0   167505.44   171826.75   2792.75 o 
   8   4   0   175825.39   181310.94   3450.25 o 
  12   4   0   122889.68   125577.26   2142.03 o 
  16   4   0    35418.10    35675.71    728.80 o 
  20   4   0    19261.34    20825.88   1066.88 o 
   6   6   0   472604.00   484446.22  11069.91 o 
  10   6   0   286433.19   296420.25   4845.52 o 
  14   6   0   112244.28   115041.33   2010.17 o 
  18   6   0    29224.83    30627.64    971.50 o 
   8   8   0   494648.56   468310.84   7574.80 o 
  12   8   0   292487.06   300721.47   4945.37 o 
  16   8   0   117811.01   118482.66   2447.82 o 
  20   8   0    31760.64    35010.44   1132.36 o 
   2  10   0   931678.19   941168.25  30107.97 o 
   6  10   0   361133.94   344714.69   6493.09 o 
  10  10   0   432042.16   435495.94   7079.36 o 
  14  10   0    87126.66    88654.98   1895.53 o 
  18  10   0    57458.11    59725.14   1509.44 o 
   0  12   0   142774.80   145159.66   3486.95 o 
   4  12   0   159394.80   161991.94   2910.38 o 
   8  12   0    78696.77    77796.91   2013.15 o 
  12  12   0    50188.57    51208.91   1216.86 o 
  16  12   0    26927.75    29032.94   1167.84 o 
   2  14   0   130546.17   134224.06   2666.10 o 
   6  14   0    56025.11    56293.46   1570.55 o 
  10  14   0    61870.38    61155.50   1399.78 o 
  14  14   0    15956.57    15292.39    660.56 o 
  18  14   0    12792.13    12254.01    860.27 o 
   0  16   0   322230.28   329255.97   7722.58 o 
   4  16   0   235681.98   233019.83  12588.13 o 
   8  16   0   139888.41   138696.08   2825.33 o 
  12  16   0   129652.70   124295.62   2595.42 o 
  16  16   0    27550.29    30929.70   1255.91 o 
   2  18   0   221329.17   227230.95   4453.67 o 
   6  18   0   148685.25   148667.11   4214.84 o 
  10  18   0   139430.19   139945.73   2910.48 o 
  14  18   0    55946.34    59927.41   1896.46 o 
   0  20   0    70822.96    74060.53   2936.44 o 
   4  20   0    45392.53    48242.83   1256.69 o 
   8  20   0    24733.42    24082.59   1281.76 o 
  12  20   0    11589.41    12653.49    717.14 o 
   2  22   0    11264.49    10411.10    617.34 o 
   6  22   0     7343.82     7958.52    852.73 o 
  10  22   0     7073.12     5797.37    590.46 o 
   0  24   0    44223.53    44432.55   2239.98 o 
   4  24   0    21576.30    21611.60    911.83 o 
   8  24   0    18484.03    18457.50    896.49 o 
   2  26   0    36767.50    39721.13   1694.10 o 
   6  26   0    22743.44    23916.64   1028.58 o 
   0  28   0    21081.83    23256.27   1741.16 o 
   4  28   0     6344.92     6725.81    875.12 o 
   3   1   1      331.16      407.38     39.37 o 
   5   1   1       64.39      136.24     59.51 o 
   7   1   1        4.95        4.67     53.40 o 
   9   1   1       36.38      131.68    110.68 o 
  11   1   1        0.39      262.72    129.58 o 
  13   1   1       70.26      152.78    160.31 o 
  15   1   1       46.61      255.48    157.86 o 
  17   1   1        2.09     -174.25    174.25 o 
  19   1   1       40.93      183.96    256.36 o 
  21   1   1        1.97      255.00    568.98 o 
   1   3   1     8494.11     8967.26    106.97 o 
   3   3   1   548247.00   570959.75  18446.90 o 
   5   3   1   103436.66   100656.88   1257.65 o 
   7   3   1   232595.94   246300.94   3262.58 o 
   9   3   1    49679.23    50301.46    685.37 o 
  11   3   1    41346.61    40070.96    555.44 o 
  13   3   1    14123.93    14066.00    296.94 o 
  15   3   1     2160.42     2221.42    179.32 o 
  17   3   1    27917.58    28736.86    469.59 o 
  19   3   1     3716.18     4096.55    367.24 o 
  21   3   1      326.09      408.26    411.58 o 
   1   5   1    36550.09    32844.14    406.12 o 
   5   5   1   328874.78   345096.19   3940.43 o 
   7   5   1   284623.84   285676.69   3277.41 o 
   9   5   1    48361.50    44583.22    585.73 o 
  11   5   1    16423.56    14382.92    290.07 o 
  13   5   1    12435.26    11726.45    293.91 o 
  15   5   1    19730.18    19466.32    394.11 o 
  17   5   1    23613.10    23804.17    551.94 o 
  19   5   1     4205.38     4244.67    340.92 o 
  21   5   1     2531.11     3504.49    480.91 o 
   1   7   1      497.13      814.84     67.87 o 
   5   7   1    55694.72    60838.48    856.64 o 
   9   7   1     5913.22     5893.98    173.22 o 
  11   7   1       35.29      -93.00    121.15 o 
  13   7   1       38.06      196.84    147.00 o 
  15   7   1     2508.84     2325.69    237.85 o 
  17   7   1     4209.38     4353.36    312.90 o 
  19   7   1      284.02       16.73    297.22 o 
  21   7   1      424.82      323.13    628.88 o 
   1   9   1    18826.75    19792.95    664.30 o 
   3   9   1     3256.47     3647.89    166.09 o 
   5   9   1       54.86      114.24     73.17 o 
   7   9   1     9164.07     9922.06    257.31 o 
   9   9   1     2978.02     3228.03    136.39 o 
  11   9   1     4997.78     5310.53    212.71 o 
  13   9   1     3246.62     3348.12    240.54 o 
  15   9   1       81.18      273.26    251.84 o 
  17   9   1      136.49      403.50    276.47 o 
  19   9   1        4.59      142.99    316.56 o 
   1  11   1    36607.29    34895.32    590.25 o 
   3  11   1    10582.74     9185.29    368.34 o 
   5  11   1    31932.08    30791.38    599.40 o 
   7  11   1    34413.19    35474.32    580.95 o 
   9  11   1    11238.18     9775.56    404.35 o 
  11  11   1     1585.05     1430.23    204.65 o 
  13  11   1     4219.56     4028.13    265.64 o 
  15  11   1     4426.90     4005.01    331.48 o 
  17  11   1     1589.96     2160.92    357.53 o 
  19  11   1      753.99      664.40    331.83 o 
   1  13   1   124608.13   121108.45   1581.28 o 
   3  13   1    38357.82    35531.12    594.97 o 
   5  13   1    72584.84    69559.14   1505.19 o 
   7  13   1    95257.75    94860.41   1697.57 o 
   9  13   1    32904.14    32459.12    608.69 o 
  11  13   1    13383.67    14162.32    417.58 o 
  13  13   1    18180.38    16199.67    467.53 o 
  15  13   1    12525.40    12011.31    468.64 o 
  17  13   1     1266.69      953.56    357.94 o 
  19  13   1     2656.33     3458.23    485.89 o 
   1  15   1    17249.40    17047.61    413.72 o 
   3  15   1     8918.27     8712.68    405.45 o 
   5  15   1     3337.03     2699.24    452.37 o 
   7  15   1    11572.78    10829.41    420.90 o 
   9  15   1     2136.87     2130.95    249.97 o 
  11  15   1     1590.62     1525.87    258.85 o 
  13  15   1     8486.97     8083.17    382.32 o 
  15  15   1      185.85      149.35    314.53 o 
  17  15   1      153.86      314.26    372.82 o 
   1  17   1      791.73      490.12    253.24 o 
   3  17   1     8111.35     8277.92    405.47 o 
   5  17   1     6038.47     5931.89    325.82 o 
   7  17   1     1036.99      805.60    238.03 o 
   9  17   1     4625.51     4322.76    305.68 o 
  11  17   1      786.05      465.30    278.69 o 
  13  17   1       22.50      391.92    296.52 o 
  15  17   1      298.60       82.31    391.85 o 
  17  17   1      877.64      848.89    434.98 o 
   1  19   1      199.45       86.92    242.20 o 
   3  19   1       11.39     -236.54    236.54 o 
   5  19   1     1120.21     1041.75    261.24 o 
   7  19   1        5.41     -235.23    254.79 o 
   9  19   1      407.26      275.20    277.46 o 
  11  19   1      670.42      228.60    290.91 o 
  13  19   1        2.65      -79.69    351.47 o 
  15  19   1      356.46      465.02    432.66 o 
   1  21   1     3571.68     3254.92    344.42 o 
   3  21   1    17091.76    18380.80    655.88 o 
   5  21   1    17587.11    18992.93    832.69 o 
   7  21   1    15197.40    14758.24    494.18 o 
   9  21   1     4489.29     3991.95    370.97 o 
  11  21   1     2175.41     1505.70    347.95 o 
  13  21   1      873.75      839.82    396.02 o 
   1  23   1       96.73        6.32    367.50 o 
   3  23   1    12301.38    12076.87    477.14 o 
   5  23   1     5508.79     5642.04    391.21 o 
   7  23   1     5243.22     5549.69    398.63 o 
   9  23   1     1530.80     1568.43    402.17 o 
  11  23   1      323.36        6.83    443.35 o 
   1  25   1     1653.76     1968.16    453.05 o 
   3  25   1      459.38      381.21    380.86 o 
   5  25   1      155.26     -350.17    350.17 o 
   7  25   1      255.67       58.20    378.13 o 
   9  25   1      516.07      416.51    395.65 o 
   1  27   1     1622.44     1036.05    492.31 o 
   3  27   1      202.12        3.59    528.44 o 
   5  27   1       90.09       97.17    441.25 o 
   7  27   1      556.59      297.81    543.38 o 
   6   0   2   658496.25   679081.19  21637.46 o 
  10   0   2   561062.38   570935.31  10611.59 o 
  14   0   2   318192.19   331271.41   6271.57 o 
  18   0   2    25322.02    28698.78    775.06 o 
   6   2   2    17014.01    18711.83    453.50 o 
   8   2   2   229180.14   234264.69   2887.71 o 
  10   2   2     1343.31     1389.09    123.93 o 
  12   2   2   244563.67   259930.33   3234.59 o 
  14   2   2      266.73       57.00    151.01 o 
  16   2   2    25176.54    26017.12    448.55 o 
  18   2   2      554.00      635.42    227.16 o 
  20   2   2    26530.93    28402.26    795.51 o 
   2   4   2   195213.45   205763.22   2454.02 o 
   4   4   2    87018.25    95305.70   1109.60 o 
   6   4   2    36295.90    38086.36    562.52 o 
   8   4   2     3371.80     3774.76    135.03 o 
  10   4   2    13040.98    13432.70    278.92 o 
  12   4   2      236.39      247.46    123.44 o 
  14   4   2     8978.64     9830.62    259.17 o 
  16   4   2      448.81      125.34    187.81 o 
  18   4   2    18371.29    17848.97    508.93 o 
  20   4   2      707.12      957.13    409.69 o 
   0   6   2   204317.05   213406.73   4002.78 o 
   2   6   2        1.63       35.22     42.44 o 
   4   6   2   179522.17   177345.69   2590.09 o 
   6   6   2     4663.79     4554.37    111.69 o 
   8   6   2   138205.22   139686.33   1761.07 o 
  10   6   2       70.44      -83.31    104.43 o 
  12   6   2    45252.08    46384.84    659.82 o 
  14   6   2        1.12      -11.43    148.77 o 
  16   6   2    40916.19    42252.44    771.51 o 
  18   6   2      787.76      602.11    277.73 o 
  20   6   2    13576.51    13283.02    547.59 o 
   4   8   2     8217.53     8421.33    292.14 o 
   6   8   2   398528.69   403191.88   5325.89 o 
   8   8   2      139.40      194.14     90.81 o 
  10   8   2   357544.38   366947.34   4227.75 o 
  12   8   2      651.06      614.91    176.38 o 
  14   8   2   112448.31   110166.75   1484.96 o 
  16   8   2      158.48       57.90    238.54 o 
  18   8   2    49363.16    53893.69    967.41 o 
  20   8   2      767.85      521.63    377.33 o 
   0  10   2   327059.69   319576.56   5214.79 o 
   2  10   2     1978.31     1995.41     96.63 o 
   4  10   2   465588.31   474971.22   6278.00 o 
   6  10   2     5870.62     6151.94    170.29 o 
   8  10   2   223234.09   225469.25   3036.38 o 
  10  10   2     3044.83     2955.42    171.38 o 
  12  10   2   142307.02   140894.11   1986.73 o 
  14  10   2      250.07      302.93    222.19 o 
  16  10   2    51399.34    52933.86    929.16 o 
  18  10   2       32.68     -330.55    330.55 o 
  20  10   2    12771.08    12598.90    734.05 o 
   2  12   2    42808.51    43054.51    795.98 o 
   4  12   2     1260.22     1608.11    139.61 o 
   6  12   2    26680.70    26032.02    454.95 o 
   8  12   2       55.78     -108.54    114.98 o 
  10  12   2    26750.88    27514.27    546.39 o 
  12  12   2      497.72      148.31    206.60 o 
  14  12   2    15639.37    14828.51    689.37 o 
  16  12   2        4.00     -269.26    269.26 o 
  18  12   2     6547.48     5957.29    449.85 o 
   0  14   2    39277.98    39469.19    938.17 o 
   2  14   2      171.77      482.74    178.43 o 
   4  14   2     7489.51     6989.61    243.18 o 
   6  14   2      545.93      469.17    143.32 o 
   8  14   2    25270.13    25148.11    524.09 o 
  10  14   2       63.69       18.72    218.09 o 
  12  14   2    27212.47    26678.29    590.94 o 
  14  14   2      343.83      141.91    358.51 o 
  16  14   2     6132.83     6005.31    375.95 o 
  18  14   2      129.00      210.70    399.23 o 
   2  16   2   245606.00   249472.23   3736.47 o 
   4  16   2     3682.21     3605.01    254.65 o 
   6  16   2    74036.52    73191.02   1142.27 o 
   8  16   2        1.11     -108.30    226.60 o 
  10  16   2    81235.94    79864.23   1256.88 o 
  12  16   2        0.96      272.21    277.80 o 
  14  16   2    34923.12    34975.35    825.26 o 
  16  16   2       34.49       15.25    348.05 o 
  18  16   2    11364.67     9994.86    673.75 o 
   0  18   2   266879.44   278972.78   5399.06 o 
   2  18   2     1052.05     1041.51    235.01 o 
   4  18   2   106245.51   106350.91   1583.58 o 
   6  18   2      607.72      452.24    241.30 o 
   8  18   2    82061.23    82505.60   1308.69 o 
  10  18   2        4.04     -245.15    264.05 o 
  12  18   2    54481.24    53806.50    975.53 o 
  14  18   2      370.02      198.17    350.68 o 
  16  18   2    17784.85    17102.45    700.51 o 
   2  20   2    16382.77    15601.91    485.85 o 
   4  20   2      383.80      -30.31    255.73 o 
   6  20   2    17671.28    17478.21    510.77 o 
   8  20   2        2.15     -278.78    278.78 o 
  10  20   2    16068.11    13695.13    489.45 o 
  12  20   2       83.05     -240.83    350.19 o 
  14  20   2    10494.28     9022.57    466.74 o 
   0  22   2      766.67     1590.33    507.52 o 
   2  22   2      630.22      511.49    309.29 o 
   4  22   2     5421.38     4780.77    368.18 o 
   6  22   2        0.81     -225.26    293.22 o 
   8  22   2     4420.06     3420.40    358.25 o 
  10  22   2       20.36      235.03    340.77 o 
  12  22   2     2972.04     2451.91    422.33 o 
   2  24   2    22084.10    21635.84    719.21 o 
   4  24   2      309.31      594.06    344.14 o 
   6  24   2    16277.08    15322.37    545.82 o 
   8  24   2       37.66     -408.98    408.98 o 
  10  24   2    10591.96     9307.18    491.45 o 
   0  26   2    46921.55    48735.72   1816.46 o 
   2  26   2        0.14     -390.44    458.62 o 
   4  26   2    23998.23    26627.03    839.11 o 
   6  26   2       49.12      108.77    369.92 o 
   8  26   2    15939.44    15050.85    664.23 o 
   2  28   2     9231.38     8990.91    695.53 o 
   4  28   2       20.51     -329.02    564.43 o 
   1   1   3     5930.87     6325.50     74.60 o 
   3   1   3   489102.72   490706.94  11200.47 o 
   5   1   3    82118.21    79866.53   1005.30 o 
   7   1   3   185868.02   198957.89   2453.70 o 
   9   1   3    40784.37    40566.04    802.39 o 
  11   1   3    34023.37    32540.50    499.77 o 
  13   1   3    13832.33    13934.37    330.22 o 
  15   1   3     1389.36     1449.91    177.66 o 
  17   1   3    24779.19    25604.51    521.34 o 
  19   1   3     3210.56     2872.37    286.84 o 
  21   1   3      283.28      567.83    410.29 o 
   1   3   3      249.02      357.73     32.36 o 
   3   3   3     2970.97     3076.89    142.12 o 
   5   3   3     1259.42     1344.51     98.33 o 
   7   3   3      808.07      976.27     94.56 o 
   9   3   3      200.00      453.69    172.92 o 
  11   3   3       89.00      110.66    121.98 o 
  13   3   3       56.56      148.82    149.78 o 
  15   3   3      153.21      -60.44    156.80 o 
  17   3   3      314.36      320.92    219.48 o 
  19   3   3        0.34     -271.51    273.09 o 
  21   3   3       49.17      198.45    404.96 o 
   1   5   3      468.49      456.44     36.04 o 
   5   5   3    60056.11    62809.43    869.83 o 
   7   5   3    38284.73    41779.03    536.99 o 
   9   5   3    10081.38    10140.55    247.26 o 
  11   5   3     2546.77     2204.41    147.03 o 
  13   5   3      702.94      585.29    142.47 o 
  15   5   3     1856.94     1786.55    211.11 o 
  17   5   3     4609.49     4531.01    301.70 o 
  19   5   3      302.50      132.27    316.93 o 
  21   5   3       66.71      158.68    401.46 o 
   1   7   3    35608.95    33202.74    400.95 o 
   3   7   3    12571.20    11502.67    283.78 o 
   5   7   3    10319.87     9276.16    212.64 o 
   7   7   3    51062.34    49685.60    621.74 o 
   9   7   3     7108.85     6461.12    212.10 o 
  11   7   3    31406.96    31463.91    447.49 o 
  13   7   3    40788.41    41528.84    616.07 o 
  15   7   3       97.21      234.11    225.34 o 
  17   7   3     2535.34     2452.45    289.61 o 
  19   7   3       35.52       82.54    370.25 o 
  21   7   3       26.11      375.30    592.94 o 
   1   9   3   277893.88   276635.09   6537.38 o 
   3   9   3   100136.96   101260.41   1290.57 o 
   5   9   3    25784.21    24272.00    460.84 o 
   7   9   3    76138.20    76567.31   1098.09 o 
   9   9   3    50470.76    48779.82    690.57 o 
  11   9   3    26678.02    25871.00    461.42 o 
  13   9   3    15652.32    16097.36    398.60 o 
  15   9   3     7075.52     7476.56    334.08 o 
  17   9   3     1044.28     1123.72    283.68 o 
  19   9   3     2072.46     2234.87    439.35 o 
   1  11   3    15642.17    16567.08    300.49 o 
   3  11   3     7709.67     8069.92    292.66 o 
   5  11   3      183.90      265.27     93.43 o 
   7  11   3     3756.98     3457.54    203.29 o 
   9  11   3     1483.36     1359.66    162.97 o 
  11  11   3      237.07       62.83    183.32 o 
  13  11   3     1512.13     1870.16    268.80 o 
  15  11   3      774.97     1043.33    274.88 o 
  17  11   3      183.17      453.06    293.58 o 
  19  11   3       29.04      199.51    578.55 o 
   1  13   3    12718.48    12254.57    287.09 o 
   3  13   3     7346.73     6656.14    173.11 o 
   5  13   3    31452.69    31190.28    601.63 o 
   7  13   3    10721.81    10062.45    294.34 o 
   9  13   3     2820.19     2651.02    226.73 o 
  11  13   3      563.06      335.92    209.49 o 
  13  13   3     1634.47     1654.49    261.66 o 
  15  13   3     1554.52     1086.69    285.57 o 
  17  13   3      708.70      538.10    311.61 o 
  19  13   3      686.70      694.42    510.70 o 
   1  15   3     2346.65     2191.56    198.62 o 
   3  15   3       69.32      -78.27    126.42 o 
   5  15   3     3190.68     2882.78    205.23 o 
   7  15   3      287.60      371.60    203.81 o 
   9  15   3     1930.45     1672.61    238.36 o 
  11  15   3       31.51      151.03    234.20 o 
  13  15   3      319.09      293.14    267.23 o 
  15  15   3      508.96      128.18    292.92 o 
  17  15   3      281.44      373.33    363.99 o 
   1  17   3    18133.32    17647.80    486.84 o 
   3  17   3    34671.05    34074.57    652.52 o 
   5  17   3    35469.16    34802.85    755.99 o 
   7  17   3    27787.58    28066.31    610.38 o 
   9  17   3     7342.73     7007.45    351.21 o 
  11  17   3     5895.95     6631.17    353.10 o 
  13  17   3     5215.91     5106.47    361.71 o 
  15  17   3     4709.37     4906.11    397.97 o 
  17  17   3     2159.78     2909.84    614.87 o 
   1  19   3     6123.41     5690.93    402.51 o 
   3  19   3    18060.44    18350.47    506.29 o 
   5  19   3       97.74     -243.50    243.50 o 
   7  19   3     2209.20     1719.97    282.37 o 
   9  19   3     4351.79     3628.95    328.12 o 
  11  19   3     1536.27     1292.50    350.31 o 
  13  19   3      788.30      587.65    325.90 o 
  15  19   3       10.99       73.37    383.61 o 
   1  21   3      732.93      621.96    294.90 o 
   3  21   3     8264.91     8593.36    383.04 o 
   5  21   3     4577.06     4122.38    328.47 o 
   7  21   3      846.87      980.82    307.22 o 
   9  21   3     2803.89     2456.82    393.60 o 
  11  21   3       24.74     -108.08    322.56 o 
  13  21   3       46.61      159.80    346.65 o 
   1  23   3      226.09       49.45    329.97 o 
   3  23   3     1268.15      938.22    343.15 o 
   5  23   3     1201.30     1114.12    320.19 o 
   7  23   3     1198.47      708.68    303.04 o 
   9  23   3       41.87     -311.47    311.47 o 
  11  23   3       67.19      145.94    372.05 o 
   1  25   3     3408.35     3054.15    466.77 o 
   3  25   3     4680.48     4271.39    430.29 o 
   5  25   3     1399.90     1332.14    381.66 o 
   7  25   3     2518.47     3218.66    414.78 o 
   9  25   3      804.73      666.88    372.43 o 
   1  27   3      507.27      118.53    489.90 o 
   3  27   3     2483.30     2609.00    461.95 o 
   5  27   3     2072.48     1746.11    478.56 o 
   4   0   4   200677.73   202609.17   3281.88 o 
   8   0   4   201542.94   208180.66   3406.48 o 
  12   0   4   145559.39   151574.30   2555.66 o 
  16   0   4    27802.00    28808.44    825.99 o 
  20   0   4    22842.91    22706.29   1056.59 o 
   2   2   4   206545.50   228334.98   2335.05 o 
   4   2   4    84486.78    89836.64   1035.89 o 
   6   2   4    27868.14    29422.38    497.39 o 
   8   2   4     4005.70     4011.73    133.06 o 
  10   2   4    12881.38    12944.32    321.07 o 
  12   2   4      167.45      144.14    167.59 o 
  14   2   4     8782.20     9426.07    279.04 o 
  16   2   4      797.67      751.22    201.04 o 
  18   2   4    20865.06    21353.27    549.16 o 
  20   2   4      987.04      753.52    341.05 o 
   2   4   4   166496.63   173840.52   1632.31 o 
   4   4   4    34241.61    31433.75    451.39 o 
   8   4   4     2137.29     1734.79    146.73 o 
  10   4   4     8220.96     8970.95    267.38 o 
  12   4   4      864.93      767.04    136.24 o 
  14   4   4       71.86       11.08    156.03 o 
  16   4   4     2908.18     2962.74    245.32 o 
  18   4   4     1318.71      777.04    298.45 o 
  20   4   4     1079.45      845.66    383.06 o 
   2   6   4     3210.96     3084.36    124.23 o 
   4   6   4     4174.90     3908.68    154.85 o 
   8   6   4    12786.42    14420.11    462.31 o 
  10   6   4      418.07      346.51    109.60 o 
  12   6   4     8856.51     9415.99    242.64 o 
  14   6   4     3237.95     3118.13    221.20 o 
  16   6   4     1362.90     1158.45    243.53 o 
  18   6   4     9696.44     9490.97    441.35 o 
  20   6   4      545.37      204.44    477.74 o 
   0   8   4   152727.08   154572.61   2551.67 o 
   2   8   4     4165.03     3986.71    178.43 o 
   4   8   4   275823.63   283023.28   3262.05 o 
   6   8   4     1771.09     1906.65    112.58 o 
   8   8   4   125013.86   126955.34   1507.53 o 
  10   8   4       25.98       97.85     63.17 o 
  12   8   4    51713.25    51921.79    720.51 o 
  14   8   4      193.69      139.33    211.21 o 
  16   8   4    39797.84    40506.75    767.50 o 
  18   8   4       72.15     -310.10    310.10 o 
  20   8   4    11382.46    11982.31    618.16 o 
   2  10   4   141659.66   144823.20   1707.92 o 
   4  10   4     8776.23     8964.64    235.27 o 
   6  10   4    55486.90    53393.93    807.69 o 
   8  10   4     2521.46     2676.93    186.60 o 
  10  10   4    51103.43    52041.03    809.99 o 
  12  10   4       71.41      -97.86    186.84 o 
  14  10   4    29784.10    29070.39    612.39 o 
  16  10   4      302.36      -35.08    257.47 o 
  18  10   4    15361.61    15744.71    571.83 o 
  20  10   4      244.24      484.08    500.21 o 
   0  12   4     9383.42    11368.86    324.10 o 
   2  12   4      664.03      534.15     84.03 o 
   4  12   4    18216.27    17765.90    347.02 o 
   6  12   4     1880.64     1530.43    156.57 o 
   8  12   4      765.69      465.34    140.28 o 
  10  12   4     1698.37     1632.31    201.69 o 
  12  12   4      543.33      353.04    200.60 o 
  14  12   4      216.95     -241.86    241.86 o 
  16  12   4     1561.96     1243.24    364.08 o 
  18  12   4       13.91     -151.14    345.27 o 
   2  14   4      929.97      774.02    116.07 o 
   4  14   4     3925.49     3814.20    200.33 o 
   6  14   4     3373.13     3073.38    200.51 o 
   8  14   4     1958.14     2263.51    339.53 o 
  10  14   4      488.46      236.92    201.44 o 
  12  14   4      525.43      566.46    255.20 o 
  14  14   4     5521.05     4378.84    326.50 o 
  16  14   4      340.07       32.29    309.95 o 
  18  14   4      694.47     -145.83    558.33 o 
   0  16   4    94573.58    93953.67   1931.04 o 
   2  16   4       68.52      -97.93     97.93 o 
   4  16   4    24636.14    24962.15    810.11 o 
   6  16   4      379.70      282.72    217.53 o 
   8  16   4    39937.01    40021.48    831.03 o 
  10  16   4     1274.43     1309.75    238.59 o 
  12  16   4    47985.39    45299.71    841.86 o 
  14  16   4      639.33      438.32    305.25 o 
  16  16   4     6915.05     7411.24    429.44 o 
   2  18   4    69253.41    70563.13   1034.61 o 
   4  18   4      482.29      108.76    204.84 o 
   6  18   4    45936.20    46228.70    838.14 o 
   8  18   4      209.76      -34.83    239.70 o 
  10  18   4    36802.15    36205.80    696.41 o 
  12  18   4       12.30      -16.71    290.80 o 
  14  18   4    26513.47    26266.27    702.10 o 
  16  18   4        1.69      207.45    401.61 o 
   0  20   4     1532.49     1026.06    362.41 o 
   2  20   4      724.76      205.25    236.18 o 
   4  20   4     5635.90     4636.56    289.24 o 
   6  20   4      898.64      658.80    252.29 o 
   8  20   4     4651.88     3393.52    352.16 o 
  10  20   4        1.27     -137.25    312.30 o 
  12  20   4     1727.37     1230.55    344.95 o 
  14  20   4       15.56       52.57    338.75 o 
   2  22   4      274.87      335.22    316.92 o 
   4  22   4      169.86      159.40    287.67 o 
   6  22   4      406.05       -7.78    269.78 o 
   8  22   4      285.53     -195.03    292.60 o 
  10  22   4      333.42      149.51    342.09 o 
  12  22   4       46.63       40.64    357.40 o 
   0  24   4     2212.63     2009.58    595.38 o 
   2  24   4       28.22      275.61    353.55 o 
   4  24   4    10827.56    10517.81    524.16 o 
   6  24   4       34.47      -47.59    343.04 o 
   8  24   4     8374.90     6842.88    410.63 o 
  10  24   4       91.29     -220.78    364.23 o 
   2  26   4    17504.52    19031.21   1033.32 o 
   4  26   4      231.19      253.06    412.11 o 
   6  26   4    16175.10    15267.76    590.77 o 
   8  26   4       54.06      307.40    543.38 o 
   0  28   4     2737.11     2196.94    771.21 o 
   2  28   4       44.80      276.72    490.83 o 
   1   1   5    32793.79    30329.58    377.62 o 
   5   1   5   340764.91   348179.31   4601.45 o 
   7   1   5   313904.28   323056.00   3699.38 o 
   9   1   5    52118.27    48538.19    672.03 o 
  11   1   5    22466.12    19841.03    334.32 o 
  13   1   5    13305.73    12946.78    294.94 o 
  15   1   5    19958.56    19167.72    598.96 o 
  17   1   5    25679.71    25791.38    641.38 o 
  19   1   5     4352.42     4130.71    412.31 o 
  21   1   5     2381.68     2427.77    431.17 o 
   1   3   5      458.41      428.49     48.64 o 
   5   3   5    45901.90    47373.71    766.58 o 
   7   3   5    28864.10    31944.74    457.98 o 
   9   3   5    10935.20    11507.49    248.76 o 
  11   3   5     1322.16     1124.12    151.00 o 
  13   3   5      673.11      479.23    152.55 o 
  15   3   5      903.25      865.42    190.91 o 
  17   3   5     4023.61     4054.04    296.78 o 
  19   3   5      279.70       32.85    352.47 o 
  21   3   5      134.85     -263.38    403.53 o 
   1   5   5      164.50      272.84     45.74 o 
   3   5   5      294.63      321.19     41.50 o 
   5   5   5      247.41      401.86     84.20 o 
   7   5   5        2.98       70.60     74.03 o 
   9   5   5       20.47      108.06    104.44 o 
  11   5   5      164.91      -22.26     99.93 o 
  13   5   5      452.11      412.71    188.90 o 
  15   5   5       53.20        8.49    211.74 o 
  17   5   5        0.31     -108.13    273.43 o 
  19   5   5        0.38     -111.39    354.46 o 
  21   5   5        6.85      373.48    492.18 o 
   1   7   5   275721.03   288162.72   2957.72 o 
   3   7   5   131007.91   128489.99   1501.25 o 
   5   7   5    13275.60    12381.95    227.23 o 
   7   7   5    61228.65    60857.35    722.02 o 
   9   7   5    62705.03    61872.04   1525.13 o 
  11   7   5    33924.30    32124.59    742.79 o 
  13   7   5     5398.59     5075.59    236.56 o 
  15   7   5     3309.66     3708.94    272.99 o 
  17   7   5     3726.03     3846.39    458.05 o 
  19   7   5     2963.78     3332.06    384.35 o 
   1   9   5   181521.92   180933.39   2108.76 o 
   3   9   5   166867.41   161774.78   1790.05 o 
   5   9   5   222994.38   216971.30   2528.70 o 
   7   9   5    87285.38    89658.27   1285.34 o 
   9   9   5    44568.84    44552.21    636.02 o 
  11   9   5    33278.39    33277.87    577.34 o 
  13   9   5    32782.89    32248.56    633.69 o 
  15   9   5    31188.54    32593.38    669.74 o 
  17   9   5     2247.24     2250.10    343.92 o 
  19   9   5     1980.52     3074.20    400.40 o 
   1  11   5    36754.98    39298.86    603.40 o 
   3  11   5      260.14       11.62    101.78 o 
   5  11   5    20604.01    20861.61    354.29 o 
   7  11   5     6308.50     6242.77    334.44 o 
   9  11   5    12590.39    12084.69    532.45 o 
  11  11   5    13356.90    13164.12    358.72 o 
  13  11   5     8901.23     8999.92    353.43 o 
  15  11   5      384.34      440.51    255.24 o 
  17  11   5      319.77      328.71    291.51 o 
  19  11   5      697.24      734.20    418.00 o 
   1  13   5     3104.74     3046.47    142.87 o 
   3  13   5       19.54        9.78    103.37 o 
   5  13   5      183.36     -129.87    129.87 o 
   7  13   5     1979.16     1703.39    167.75 o 
   9  13   5     2860.79     2726.04    215.41 o 
  11  13   5     2087.40     1597.54    243.20 o 
  13  13   5      142.74     -122.96    242.84 o 
  15  13   5       43.34     -100.66    332.51 o 
  17  13   5      118.92     -299.78    299.78 o 
  19  13   5       78.63     -204.49    583.83 o 
   1  15   5     6333.02     6183.65    265.70 o 
   3  15   5     9316.00     8616.73    262.06 o 
   5  15   5    15265.75    15137.29    340.38 o 
   7  15   5     3332.35     3296.21    275.37 o 
   9  15   5     4726.45     4418.94    260.22 o 
  11  15   5      486.98      588.58    253.05 o 
  13  15   5      106.46      198.73    274.72 o 
  15  15   5     3855.47     3733.98    352.46 o 
  17  15   5      141.75      476.16    358.96 o 
   1  17   5    50519.48    47907.84    690.86 o 
   3  17   5    24629.76    23271.80    480.37 o 
   5  17   5    28018.13    27620.82    540.35 o 
   7  17   5    29563.44    28774.87    569.25 o 
   9  17   5    30399.49    29885.35    754.38 o 
  11  17   5    13720.79    14099.83    566.98 o 
  13  17   5     4586.13     4877.33    401.09 o 
  15  17   5     2867.08     3727.50    384.93 o 
  17  17   5     3577.78     4381.85    511.74 o 
   1  19   5     3198.94     2387.58    239.55 o 
   3  19   5    14196.97    13907.65    429.18 o 
   5  19   5    14473.60    14315.64    411.55 o 
   7  19   5     8852.75     7935.86    340.88 o 
   9  19   5     1296.03      814.89    271.92 o 
  11  19   5     1529.10     1231.79    316.10 o 
  13  19   5     4826.89     4240.77    378.18 o 
  15  19   5      707.84      273.76    393.56 o 
   1  21   5      115.18       38.45    288.68 o 
   3  21   5      672.45      170.05    298.34 o 
   5  21   5     2826.20     2844.19    289.01 o 
   7  21   5      809.50      460.36    272.16 o 
   9  21   5      249.15     -143.71    301.14 o 
  11  21   5       21.64     -113.26    327.79 o 
  13  21   5      357.43       97.35    353.45 o 
   1  23   5      347.18     -156.43    359.88 o 
   3  23   5       58.15     -103.69    326.04 o 
   5  23   5      104.79      -71.26    313.42 o 
   7  23   5       98.55     -287.34    287.34 o 
   9  23   5       30.43     -333.87    333.87 o 
  11  23   5       33.37     -167.92    367.35 o 
   1  25   5     2392.71     1749.05    450.76 o 
   3  25   5     4324.50     4067.32    449.02 o 
   5  25   5     3723.86     4293.23    523.44 o 
   7  25   5     4588.23     4266.44    428.58 o 
   9  25   5     1437.32     1087.62    498.70 o 
   1  27   5     2113.35     2449.64    512.54 o 
   3  27   5     1634.14     1171.41    449.27 o 
   5  27   5     1995.09     2480.52    472.57 o 
   2   0   6   343908.22   354481.53  12366.95 o 
   6   0   6   410167.69   403798.06  10399.83 o 
  10   0   6   246069.30   250463.67   4102.58 o 
  14   0   6   100750.96   100497.43   2072.94 o 
  18   0   6    27911.33    28646.65   1124.17 o 
   0   2   6    84332.52    92395.73   1756.50 o 
   2   2   6     1079.62     1450.02     86.26 o 
   4   2   6    93628.35    96393.07   1432.38 o 
   6   2   6     3840.31     3805.46    113.75 o 
   8   2   6   101128.19   104327.65   1334.83 o 
  10   2   6     1601.22     1653.46    154.62 o 
  12   2   6    30440.66    31195.43    466.55 o 
  14   2   6      113.54      113.57    164.34 o 
  16   2   6    34966.64    35100.84    740.82 o 
  18   2   6      379.61      635.94    331.72 o 
  20   2   6    11354.96    10850.48    561.64 o 
   2   4   6    26409.02    26091.20    320.19 o 
   4   4   6     3829.05     3864.04    121.11 o 
   8   4   6    19574.50    22260.56    362.52 o 
  10   4   6     3886.40     3835.81    158.65 o 
  12   4   6    11218.55    12048.89    336.50 o 
  14   4   6      303.55      359.52    194.68 o 
  16   4   6     2618.36     2698.04    267.51 o 
  18   4   6     6444.57     6895.18    457.79 o 
  20   4   6      407.71      159.33    386.11 o 
   6   6   6    46929.59    52705.82    663.51 o 
   8   6   6    16999.84    18333.79    332.10 o 
  10   6   6     9101.35     8684.77    257.28 o 
  12   6   6       61.54       61.70    157.79 o 
  14   6   6     4575.90     4657.40    245.61 o 
  16   6   6    27092.49    27070.09    603.34 o 
  18   6   6      144.28       57.22    317.72 o 
  20   6   6    11014.57    10604.41    574.42 o 
   2   8   6   169795.58   170245.27   1774.85 o 
   4   8   6    20390.43    21522.04    275.29 o 
   6   8   6   348248.81   362411.25   3926.77 o 
   8   8   6       39.31        3.52     86.09 o 
  10   8   6   119696.43   123189.11   1895.49 o 
  12   8   6      813.90      969.44    178.82 o 
  14   8   6    63739.69    63610.60    945.24 o 
  16   8   6      106.65       78.12    281.26 o 
  18   8   6    32791.35    35892.42   1592.08 o 
  20   8   6      946.11     1680.12    485.10 o 
   0  10   6   121831.28   112688.84   2292.02 o 
   2  10   6      650.08      594.40     81.64 o 
   4  10   6   214666.95   218716.69   3306.18 o 
   6  10   6      915.73      627.19    129.76 o 
   8  10   6    87105.73    88286.85   1180.99 o 
  10  10   6      450.71      276.07    144.07 o 
  12  10   6    41240.28    41764.42    682.45 o 
  14  10   6      120.95       20.02    227.91 o 
  16  10   6    31268.47    31087.36    669.15 o 
  18  10   6       91.02       12.89    349.09 o 
  20  10   6    13184.80    13167.92    900.27 o 
   2  12   6     5870.17     5585.92    158.64 o 
   4  12   6     1197.03     1408.91    107.91 o 
   6  12   6     6774.59     7107.27    227.36 o 
   8  12   6      518.14      718.94    158.41 o 
  10  12   6     7048.69     7166.74    240.11 o 
  12  12   6       87.95     -155.03    225.44 o 
  14  12   6     7279.19     6734.53    340.07 o 
  16  12   6       15.72     -286.34    286.34 o 
  18  12   6     2818.57     2194.63    396.75 o 
   0  14   6    14109.79    14923.82    412.63 o 
   2  14   6     2546.42     2649.55    163.21 o 
   4  14   6     1753.97     1696.84    160.57 o 
   6  14   6     1033.72      962.91    160.86 o 
   8  14   6      213.55       32.72    185.27 o 
  10  14   6     2491.24     2612.90    253.68 o 
  12  14   6     3979.80     3290.33    290.64 o 
  14  14   6       49.95     -268.03    270.88 o 
  16  14   6     1560.18     1164.24    324.88 o 
  18  14   6        2.80     -410.89    410.89 o 
   2  16   6    79596.41    80123.18   1111.54 o 
   4  16   6      324.43      211.07    164.70 o 
   6  16   6    50115.56    50028.23    796.48 o 
   8  16   6      263.23      394.13    218.66 o 
  10  16   6    40351.51    40689.46    776.87 o 
  12  16   6      128.82       33.63    269.02 o 
  14  16   6    22003.32    21640.74    927.60 o 
  16  16   6      226.52     -278.06    331.38 o 
   0  18   6   101412.05   102440.90   2169.64 o 
   2  18   6      107.49      -51.11    207.26 o 
   4  18   6    77699.91    77943.63   1131.25 o 
   6  18   6       47.62     -227.07    227.07 o 
   8  18   6    43578.92    42445.80    740.72 o 
  10  18   6      193.63     -183.83    272.34 o 
  12  18   6    26492.59    26145.62    662.85 o 
  14  18   6      164.28      788.51    347.40 o 
  16  18   6    13804.58    13376.23    700.25 o 
   2  20   6     2531.41     2178.75    340.25 o 
   4  20   6     1760.31     1533.15    250.75 o 
   6  20   6    12245.62    11996.46    401.63 o 
   8  20   6       37.23     -260.75    260.75 o 
  10  20   6     4700.95     4091.24    362.73 o 
  12  20   6       98.29     -309.39    318.06 o 
  14  20   6     4252.78     3723.06    447.98 o 
   0  22   6     4067.53     3070.19    477.75 o 
   2  22   6      164.76     -270.32    310.99 o 
   4  22   6     1988.02     1594.37    349.72 o 
   6  22   6       82.53     -168.89    278.03 o 
   8  22   6     1948.14     1314.29    324.37 o 
  10  22   6       50.64     -364.08    364.08 o 
  12  22   6      166.15     -364.30    364.30 o 
   2  24   6     8223.35     7544.13    489.81 o 
   4  24   6       78.00     -357.78    357.78 o 
   6  24   6    15615.13    15103.71    557.03 o 
   8  24   6      117.57       68.66    395.00 o 
  10  24   6     4702.24     4399.38    442.17 o 
   0  26   6    18508.70    17069.74   1039.59 o 
   2  26   6      537.18      979.10    399.46 o 
   4  26   6    21966.17    23180.23    773.62 o 
   6  26   6        0.19      -91.89    496.43 o 
   1   1   7     2868.88     2305.22     82.65 o 
   3   1   7      321.41      437.79     78.81 o 
   5   1   7    95642.46    99907.42   1179.38 o 
   7   1   7    60884.29    68222.16    882.64 o 
   9   1   7    15286.80    15023.23    259.82 o 
  11   1   7     1062.06      937.59    120.45 o 
  13   1   7     1041.78      986.65    174.64 o 
  15   1   7     4956.78     4732.01    297.17 o 
  17   1   7     8363.73     8000.08    438.00 o 
  19   1   7      576.98      815.58    364.13 o 
  21   1   7       69.90      -90.41    407.66 o 
   1   3   7    17773.17    16383.07    311.93 o 
   3   3   7     7324.57     7031.02    149.00 o 
   5   3   7     4812.75     4069.10    188.92 o 
   7   3   7    30969.04    30069.66    475.52 o 
   9   3   7     3946.25     3607.70    147.29 o 
  11   3   7    26717.84    26509.23    444.71 o 
  13   3   7    37797.52    38924.68    613.53 o 
  15   3   7      139.33      243.69    235.76 o 
  17   3   7     2222.96     2464.22    380.37 o 
  19   3   7        7.13      411.18    360.42 o 
  21   3   7       12.45     -330.38    409.01 o 
   1   5   7   169806.20   182792.19   1889.74 o 
   3   5   7    86726.38    82476.60   1362.25 o 
   5   5   7     5013.41     4699.02    154.85 o 
   7   5   7    29816.98    29401.48    510.85 o 
   9   5   7    40388.67    42135.12    607.78 o 
  11   5   7    16853.23    17021.27    388.36 o 
  13   5   7     5121.66     5019.43    230.53 o 
  15   5   7     1253.06     1171.77    239.31 o 
  17   5   7     2805.32     3182.26    411.40 o 
  19   5   7     2007.82     2230.00    423.22 o 
   1   7   7     2857.91     2748.90    134.18 o 
   3   7   7     3362.43     3367.26    107.46 o 
   5   7   7     6025.31     6115.48    181.99 o 
   7   7   7     1398.30     1406.57    114.53 o 
   9   7   7     1350.88      601.37    221.44 o 
  11   7   7      375.94      195.15    148.50 o 
  13   7   7      981.98      922.44    190.29 o 
  15   7   7      550.13      587.10    243.20 o 
  17   7   7      223.11     -114.38    304.25 o 
  19   7   7       10.91       49.32    390.90 o 
   1   9   7    61643.91    63780.42    853.01 o 
   3   9   7     1776.66     1282.25    109.01 o 
   5   9   7    63906.57    63931.75    718.51 o 
   7   9   7    12542.99    11406.87    333.50 o 
   9   9   7    18432.38    17171.92    514.03 o 
  11   9   7    17475.26    17709.38    402.23 o 
  13   9   7     6393.41     6601.74    277.86 o 
  15   9   7     1753.59     1428.58    261.95 o 
  17   9   7     1018.45     1356.97    352.93 o 
  19   9   7     2007.54     2310.14    454.68 o 
   1  11   7     4705.39     4611.71    184.78 o 
   3  11   7      383.62      400.61     76.11 o 
   5  11   7      234.84       -0.65    196.16 o 
   7  11   7      884.94      826.23    134.58 o 
   9  11   7      346.85       14.38    139.14 o 
  11  11   7     5095.90     5128.23    282.62 o 
  13  11   7     7655.15     7718.81    342.63 o 
  15  11   7     1221.79     1273.67    284.06 o 
  17  11   7      618.65      775.48    348.87 o 
  19  11   7      214.53      672.56    510.38 o 
   1  13   7    47677.49    48304.96    618.41 o 
   3  13   7    36003.50    35207.32    513.03 o 
   5  13   7    14468.40    14185.41    322.95 o 
   7  13   7     8827.93     8111.91    302.28 o 
   9  13   7    11230.81    11414.41    308.02 o 
  11  13   7    12914.70    12606.70    408.23 o 
  13  13   7     5736.73     5838.03    339.11 o 
  15  13   7     4076.87     4043.48    343.35 o 
  17  13   7       78.96       43.38    360.84 o 
   1  15   7     9159.29     9289.21    258.57 o 
   3  15   7     7661.97     7270.29    287.36 o 
   5  15   7     9015.58     8532.29    266.87 o 
   7  15   7      906.73      851.70    191.20 o 
   9  15   7     1693.56     1681.31    252.87 o 
  11  15   7      660.93      519.15    262.50 o 
  13  15   7       53.20     -273.46    273.46 o 
  15  15   7        4.02       36.74    306.74 o 
  17  15   7       84.60      329.44    435.24 o 
   1  17   7     4299.67     4158.17    219.87 o 
   3  17   7    21236.67    20665.57    450.98 o 
   5  17   7    34117.41    34164.32    572.92 o 
   7  17   7     5727.13     5308.86    292.63 o 
   9  17   7     2655.62     2839.43    288.52 o 
  11  17   7       82.27       74.13    283.55 o 
  13  17   7      443.84      557.07    308.91 o 
  15  17   7     3084.42     3237.55    379.75 o 
   1  19   7      275.07      153.22    244.23 o 
   3  19   7     1220.05      556.64    245.53 o 
   5  19   7      291.03     -237.26    237.26 o 
   7  19   7     1987.71     1689.26    274.27 o 
   9  19   7      161.19      -43.07    286.83 o 
  11  19   7     1267.90      802.08    330.39 o 
  13  19   7        2.68       11.79    338.65 o 
  15  19   7       72.49      243.60    458.94 o 
   1  21   7     6199.26     6468.30    361.28 o 
   3  21   7     5934.41     5931.78    416.24 o 
   5  21   7     2652.96     2876.72    365.76 o 
   7  21   7     4163.96     4328.54    361.39 o 
   9  21   7      952.14     1141.10    334.30 o 
  11  21   7     2033.47     1793.63    397.75 o 
  13  21   7     1107.25      668.25    401.37 o 
   1  23   7      573.56      850.06    341.96 o 
   3  23   7     3379.00     2742.35    429.28 o 
   5  23   7      498.00      595.48    351.28 o 
   7  23   7     1080.77      936.86    348.05 o 
   9  23   7      495.21      580.65    353.16 o 
  11  23   7       69.16     -366.40    366.40 o 
   1  25   7     1422.78     1460.09    396.51 o 
   3  25   7     2977.28     3506.73    443.09 o 
   5  25   7      644.29     1100.40    424.79 o 
   7  25   7      932.01     1402.87    664.29 o 
   9  25   7     1265.26     1250.20    518.30 o 
   1  27   7      122.85      130.95    473.78 o 
   3  27   7     1495.57     1790.21    452.03 o 
   5  27   7     1713.35     2879.97   1082.34 o 
   8   0   8   484282.31   453223.69   7321.39 o 
  12   0   8   265122.84   261554.28   5009.53 o 
  16   0   8   116705.16   116252.07   2984.12 o 
  20   0   8    34163.53    34386.84   1351.55 o 
   2   2   8   751153.75   707478.69  17632.77 o 
   4   2   8     5087.62     4690.76    151.28 o 
   6   2   8   378868.63   376428.03   4988.72 o 
   8   2   8      739.62      803.18    108.13 o 
  10   2   8   296320.84   303758.22   3505.97 o 
  12   2   8      889.34      913.29    153.21 o 
  14   2   8   100523.44    98075.35   1585.68 o 
  16   2   8        5.40      -84.51    339.61 o 
  18   2   8    41444.69    41683.66    997.82 o 
  20   2   8     1332.74     1518.78    400.49 o 
   0   4   8    92974.67    94859.64   1593.65 o 
   2   4   8    10763.71    11492.39    200.11 o 
   4   4   8   203836.03   211761.20   2308.20 o 
   6   4   8     2728.17     2825.00    134.53 o 
   8   4   8    86322.42    88866.87   1366.09 o 
  10   4   8      436.81      342.59    123.43 o 
  12   4   8    28887.03    29856.37    502.79 o 
  14   4   8     1503.42     1426.46    242.90 o 
  16   4   8    34610.55    33721.56   1237.56 o 
  18   4   8      195.81      107.19    318.67 o 
  20   4   8    10242.69     9096.45    551.80 o 
   2   6   8   149321.09   144514.58   2077.33 o 
   4   6   8    29057.53    30591.21    450.51 o 
   6   6   8   379282.00   395924.66   4540.26 o 
   8   6   8      581.73      220.98    106.20 o 
  10   6   8   113026.39   114960.59   1979.42 o 
  12   6   8      976.35     1037.88    180.61 o 
  14   6   8    66673.46    67271.03   1077.11 o 
  16   6   8      484.16      324.11    254.39 o 
  18   6   8    32856.13    34360.21    913.19 o 
  20   6   8     1371.55      506.20    500.54 o 
   0   8   8   463158.16   462165.00   8646.91 o 
   2   8   8    11530.16    12616.99    211.41 o 
   4   8   8   726967.63   737613.13   8417.44 o 
   6   8   8      102.70      153.29     61.76 o 
   8   8   8   497348.03   509543.75   6250.42 o 
  10   8   8    12851.04    14031.45    476.09 o 
  12   8   8   121227.61   123812.63   1647.80 o 
  14   8   8     1181.04     1490.74    224.47 o 
  16   8   8    93717.39    95164.56   1619.64 o 
  18   8   8      121.68      147.94    392.34 o 
  20   8   8    27811.48    28771.89   1289.80 o 
   2  10   8   427392.50   434198.78   4455.28 o 
   4  10   8       63.81       -5.77     63.15 o 
   6  10   8   525632.06   533444.31   5819.91 o 
   8  10   8      391.21      165.43     95.60 o 
  10  10   8    95521.59    96193.70   1309.89 o 
  12  10   8     1307.86     1464.28    210.18 o 
  14  10   8    79111.38    83106.40   1305.35 o 
  16  10   8       27.84      504.83    312.15 o 
  18  10   8    45956.32    47599.93   1168.60 o 
   0  12   8    72631.14    74413.53   1189.06 o 
   2  12   8     1493.12     1477.64    118.56 o 
   4  12   8    79830.96    79843.38    950.13 o 
   6  12   8     2868.02     2786.37    176.71 o 
   8  12   8    54637.93    58449.80    801.40 o 
  10  12   8      374.87      240.37    184.90 o 
  12  12   8    18416.04    18449.83    491.82 o 
  14  12   8      737.33      715.98    270.66 o 
  16  12   8    17577.46    16470.66    584.34 o 
  18  12   8       36.56     -415.57    415.57 o 
   2  14   8    41907.65    41349.64    557.63 o 
   4  14   8      148.03      -22.36    144.51 o 
   6  14   8    59972.76    60855.14    833.42 o 
   8  14   8     4264.98     3949.36    234.97 o 
  10  14   8    24774.13    24796.05    569.06 o 
  12  14   8      217.76       93.72    263.04 o 
  14  14   8    18111.20    17856.16    614.15 o 
  16  14   8      197.12       15.74    352.60 o 
  18  14   8    10161.37     9561.15    678.67 o 
   0  16   8   150339.86   152968.11   2343.92 o 
   2  16   8     1510.47     1397.24    176.71 o 
   4  16   8   150797.17   152662.91   1870.48 o 
   6  16   8     1437.82     1654.21    202.47 o 
   8  16   8   120993.77   122522.13   1808.84 o 
  10  16   8      372.94      144.65    263.43 o 
  12  16   8    56560.64    58553.36   1037.12 o 
  14  16   8      164.64      352.44    317.92 o 
  16  16   8    24162.31    25644.91    872.35 o 
   2  18   8   132053.75   135159.28   1681.94 o 
   4  18   8     2946.48     2442.80    235.81 o 
   6  18   8   145610.11   147310.14   1976.63 o 
   8  18   8     1901.69     1178.30    303.75 o 
  10  18   8    60444.04    60988.99   1071.14 o 
  12  18   8      547.38      184.19    312.36 o 
  14  18   8    28879.12    30947.93    806.38 o 
   0  20   8    17738.52    17077.70    812.98 o 
   2  20   8        4.43     -161.05    283.22 o 
   4  20   8    37806.51    37665.18    754.67 o 
   6  20   8      311.33      332.66    259.42 o 
   8  20   8    19283.68    19572.70    578.63 o 
  10  20   8     1001.37      661.78    328.22 o 
  12  20   8     6471.52     6670.77    484.04 o 
  14  20   8      252.86       35.38    454.37 o 
   2  22   8     4481.78     4265.36    387.63 o 
   4  22   8      824.25      463.56    334.52 o 
   6  22   8    10414.08     9961.82    495.84 o 
   8  22   8        3.31     -257.91    325.98 o 
  10  22   8     2075.64     1229.97    358.81 o 
  12  22   8      240.35      -91.61    377.77 o 
   0  24   8    16047.47    17197.37    840.23 o 
   2  24   8       73.20      -64.74    359.91 o 
   4  24   8    23851.66    25324.06    747.19 o 
   6  24   8      382.14      691.29    441.55 o 
   8  24   8    13030.82    12386.06    600.43 o 
  10  24   8       26.92     -114.59    421.38 o 
   2  26   8    23345.91    25208.88    811.86 o 
   4  26   8       87.48      490.66    422.25 o 
   6  26   8    21373.53    22799.95   1020.16 o 
   3   1   9     5017.91     5454.48    135.01 o 
   7   1   9     8431.87     8740.58    187.21 o 
   9   1   9     4378.83     4556.43    144.14 o 
  11   1   9     4823.98     5376.99    222.57 o 
  13   1   9     5311.87     5252.63    283.20 o 
  15   1   9        7.78      272.81    285.97 o 
  17   1   9      157.26      531.95    333.21 o 
  19   1   9       41.14      299.88    379.41 o 
   1   3   9   360615.84   360883.75   5858.55 o 
   3   3   9   150370.92   148845.38   1737.52 o 
   5   3   9    25204.91    22850.27    391.00 o 
   7   3   9   102868.00   101767.12   1316.87 o 
   9   3   9    64060.38    63303.47    928.54 o 
  11   3   9    39125.96    38643.68    589.05 o 
  13   3   9    13329.77    12476.97    410.96 o 
  15   3   9     9304.66     9506.72    459.42 o 
  17   3   9     1605.72     1470.00    352.51 o 
  19   3   9     2888.24     2648.21    367.30 o 
   1   5   9   161161.94   154317.13   2163.26 o 
   3   5   9   180618.20   170947.73   2127.28 o 
   5   5   9   243303.75   240885.25   2799.01 o 
   7   5   9    88878.74    89837.01   1277.54 o 
   9   5   9    40828.41    38765.18    665.31 o 
  11   5   9    37733.87    38265.93    659.07 o 
  13   5   9    32862.32    32568.30    681.36 o 
  15   5   9    31356.89    31685.83    645.43 o 
  17   5   9     2433.24     2294.52    340.91 o 
  19   5   9     1882.15     2240.41    440.17 o 
   1   7   9    32593.45    34306.30    551.23 o 
   3   7   9      302.87      176.89     79.28 o 
   5   7   9    34446.49    35549.75    466.66 o 
   7   7   9     4029.97     3920.02    173.81 o 
   9   7   9    12475.82    12692.17    483.34 o 
  11   7   9     7806.42     8093.11    270.55 o 
  13   7   9     3156.65     3474.90    236.32 o 
  15   7   9      553.75      447.10    249.20 o 
  17   7   9      767.15     1533.30    393.18 o 
  19   7   9      762.73      659.28    427.96 o 
   1   9   9        0.07      -13.19    103.78 o 
   3   9   9       64.82      -93.95     93.95 o 
   5   9   9        1.04       35.01     83.45 o 
   7   9   9      193.40       28.76     93.56 o 
   9   9   9      246.46      129.87    153.25 o 
  11   9   9       68.12     -176.72    179.12 o 
  13   9   9      136.38      224.84    203.53 o 
  15   9   9      165.52      471.87    305.08 o 
  17   9   9        0.63      336.46    379.15 o 
  19   9   9       43.54     -450.14    570.50 o 
   1  11   9    53507.91    54836.86    679.74 o 
   3  11   9    43568.86    42371.26    524.96 o 
   5  11   9    10170.86     9271.85    236.86 o 
   7  11   9     2188.20     1935.40    183.93 o 
   9  11   9    18756.40    18800.26    410.12 o 
  11  11   9    18841.60    19047.97    439.67 o 
  13  11   9      615.26      308.73    248.48 o 
  15  11   9     4275.73     4690.15    387.89 o 
  17  11   9      119.41      617.84    358.28 o 
  19  11   9      313.04       51.06    623.88 o 
   1  13   9   135043.98   132656.55   1434.38 o 
   3  13   9    58626.57    58529.59    730.90 o 
   5  13   9    39902.90    38682.25    789.85 o 
   7  13   9     2890.07     2851.30    194.23 o 
   9  13   9    52462.51    51919.30    803.19 o 
  11  13   9    53582.00    55071.62    946.14 o 
  13  13   9    10684.86    10141.10    398.28 o 
  15  13   9     6062.20     6443.84    426.65 o 
  17  13   9      739.01     1171.30    455.22 o 
   1  15   9    20946.83    20548.29    344.71 o 
   3  15   9     7899.33     7639.28    248.90 o 
   5  15   9     6676.87     6403.13    244.34 o 
   7  15   9      121.71       73.43    197.76 o 
   9  15   9     8031.39     7724.61    479.83 o 
  11  15   9    14881.99    13411.99    495.31 o 
  13  15   9     8538.44     8465.57    406.21 o 
  15  15   9      345.23      376.75    364.30 o 
  17  15   9       56.21       52.32    511.94 o 
   1  17   9       13.85     -167.06    167.06 o 
   3  17   9       29.54      -15.44    196.40 o 
   5  17   9     3227.18     3175.01    268.44 o 
   7  17   9     5333.40     4841.58    411.68 o 
   9  17   9      479.66        2.21    277.71 o 
  11  17   9        9.59      152.09    301.16 o 
  13  17   9      195.66      429.54    320.54 o 
  15  17   9      201.04     1193.44    454.78 o 
   1  19   9      511.25       67.75    277.85 o 
   3  19   9     1435.30     1315.07    236.29 o 
   5  19   9      148.24      -23.19    261.16 o 
   7  19   9       91.09       74.20    290.50 o 
   9  19   9      357.47      436.30    302.79 o 
  11  19   9     1293.80      785.17    331.01 o 
  13  19   9       41.51     -136.26    341.08 o 
   1  21   9    13684.90    14296.59    471.75 o 
   3  21   9     6555.13     6680.39    437.45 o 
   5  21   9     6194.83     6014.83    372.58 o 
   7  21   9     8029.28     8720.51    432.06 o 
   9  21   9     5714.09     5716.74    401.89 o 
  11  21   9     2308.87     2559.41    375.22 o 
  13  21   9     2737.31     3327.11    514.42 o 
   1  23   9     4618.96     5186.17    409.77 o 
   3  23   9     1203.58     1408.36    379.89 o 
   5  23   9     2775.90     2437.75    464.03 o 
   7  23   9     4642.46     4194.27    503.38 o 
   9  23   9     1138.29     1113.26    388.09 o 
  11  23   9      417.60     -178.41    428.59 o 
   1  25   9       42.60      394.96    390.24 o 
   3  25   9      459.08      208.38    475.42 o 
   5  25   9      268.53      572.46    455.99 o 
   7  25   9       74.49     -356.16    485.41 o 
   1  27   9      411.58      488.57    499.87 o 
   6   0  10   495924.72   472468.78   8856.74 o 
  10   0  10   570797.50   581484.19  13382.93 o 
  14   0  10   124915.23   121117.24   3077.62 o 
  18   0  10    73576.39    74800.36   2142.43 o 
   0   2  10   427637.69   436205.88   8106.58 o 
   2   2  10     1537.00     1752.60     90.69 o 
   4   2  10   639754.13   643825.88   8484.68 o 
   6   2  10     8120.55     8994.79    206.36 o 
   8   2  10   277591.31   273113.72   3667.85 o 
  10   2  10     4941.74     4919.83    352.16 o 
  12   2  10   180170.44   176113.08   2680.51 o 
  14   2  10       43.77      -61.26    272.21 o 
  16   2  10    60520.91    59653.83   1314.99 o 
  18   2  10        9.92     -346.04    346.04 o 
  20   2  10    15337.85    13909.33    733.40 o 
   2   4  10   198734.56   200276.95   2474.82 o 
   4   4  10     7131.02     7148.18    203.37 o 
   6   4  10    87793.86    84860.94   1300.54 o 
   8   4  10     1936.28     2186.99    218.87 o 
  10   4  10    66052.42    68841.48   1139.26 o 
  12   4  10       84.29      143.06    203.96 o 
  14   4  10    35601.69    34177.92    716.39 o 
  16   4  10      183.78       94.42    315.85 o 
  18   4  10    20310.37    19677.89    722.35 o 
  20   4  10      109.41       72.38    426.57 o 
   0   6  10   192515.77   177068.56   3533.35 o 
   2   6  10       25.91        0.68     54.97 o 
   4   6  10   366927.84   366142.28   7462.87 o 
   6   6  10     2652.42     2131.61    138.48 o 
   8   6  10   170100.05   170716.25   4406.84 o 
  10   6  10      656.39      613.76    142.88 o 
  12   6  10    62630.96    62592.25    999.43 o 
  14   6  10      270.40      -12.47    233.43 o 
  16   6  10    42447.81    40626.41    864.21 o 
  18   6  10       19.34     -378.32    383.84 o 
  20   6  10    15738.72    14857.15    931.71 o 
   2   8  10   643977.31   638651.44   6869.85 o 
   4   8  10      545.18      411.94    102.95 o 
   6   8  10   723880.13   722131.38   8242.46 o 
   8   8  10     1891.08     1804.89    159.24 o 
  10   8  10   126683.09   126798.98   1675.00 o 
  12   8  10     1305.50     1317.82    202.81 o 
  14   8  10   109712.14   113117.96   1685.72 o 
  16   8  10      613.61       54.84    354.67 o 
  18   8  10    61023.14    59420.34   1522.74 o 
   0  10  10   233059.81   220708.84   3261.84 o 
   2  10  10     3260.11     4276.83    157.04 o 
   4  10  10   288388.16   289134.19   3363.99 o 
   6  10  10     2956.28     2858.17    151.54 o 
   8  10  10   390908.75   400917.66   4969.75 o 
  10  10  10     5571.36     5307.03    251.79 o 
  12  10  10   110526.41   114526.80   1557.54 o 
  14  10  10      733.40      688.70    299.02 o 
  16  10  10    59319.34    61653.44   1193.10 o 
  18  10  10      345.56      214.85    498.04 o 
   2  12  10    80993.75    84105.26   1001.47 o 
   4  12  10      117.52      -35.85     88.84 o 
   6  12  10    89175.59    92323.79   1250.66 o 
   8  12  10       11.66     -175.72    175.72 o 
  10  12  10    20718.72    20821.59    462.07 o 
  12  12  10      759.34      988.25    261.15 o 
  14  12  10    21736.64    22323.92    649.74 o 
  16  12  10       45.90      239.75    347.90 o 
  18  12  10    11536.90    10172.82    871.74 o 
   0  14  10    68095.31    69683.48   1151.04 o 
   2  14  10      401.87       73.03    124.74 o 
   4  14  10    40211.89    41133.97    616.15 o 
   6  14  10      127.39      150.06    172.98 o 
   8  14  10    49608.75    48865.70    783.30 o 
  10  14  10      422.38       63.21    254.72 o 
  12  14  10    22423.39    23196.18    585.71 o 
  14  14  10        5.03       73.33    322.05 o 
  16  14  10    11436.71    11131.87    542.51 o 
   2  16  10   175172.56   175230.70   1993.06 o 
   4  16  10      240.87      -91.73    192.47 o 
   6  16  10   133238.50   137191.52   1834.07 o 
   8  16  10        3.66     -243.81    255.35 o 
  10  16  10    47129.82    50229.65    918.37 o 
  12  16  10      442.81      421.51    309.46 o 
  14  16  10    30735.41    33120.32    852.29 o 
  16  16  10       36.95      537.92    449.69 o 
   0  18  10   103155.97   105647.61   1917.14 o 
   2  18  10     1538.17     1457.51    208.56 o 
   4  18  10   125496.75   128860.48   1735.36 o 
   6  18  10      358.56     -128.39    292.48 o 
   8  18  10    89724.28    91088.72   1441.82 o 
  10  18  10       82.35       63.30    296.67 o 
  12  18  10    40084.66    43174.51    891.32 o 
  14  18  10      424.48      924.59    369.77 o 
   2  20  10    23750.15    24995.33    602.28 o 
   4  20  10       97.79      150.82    275.12 o 
   6  20  10    30620.70    30939.03    772.58 o 
   8  20  10      459.03      -67.45    321.94 o 
  10  20  10    12226.63    11743.60    486.88 o 
  12  20  10       17.29        4.04    352.57 o 
   0  22  10     4203.98     4311.79    499.68 o 
   2  22  10      534.63      747.27    338.95 o 
   4  22  10     6893.38     6107.62    428.21 o 
   6  22  10       14.08     -386.14    386.14 o 
   8  22  10     6617.78     6261.87    456.01 o 
  10  22  10       17.42     -218.88    351.65 o 
   2  24  10    16210.61    15964.99    610.10 o 
   4  24  10       89.60      215.37    430.61 o 
   6  24  10    18162.26    18545.25    755.29 o 
   8  24  10       52.98      -75.20    453.18 o 
   0  26  10    20615.54    23804.23   1745.87 o 
   2  26  10      156.86      353.69    483.11 o 
   4  26  10    26792.49    31269.17   1094.59 o 
   1   1  11     7254.77     6327.24    228.35 o 
   3   1  11     2442.38     2102.93    155.58 o 
   5   1  11    13713.53    13738.37    309.29 o 
   7   1  11     9237.68     9370.80    212.36 o 
   9   1  11     4252.12     3585.79    268.68 o 
  11   1  11       27.86      145.74    189.27 o 
  13   1  11     2073.28     2101.84    296.78 o 
  15   1  11      822.89      841.66    308.10 o 
  17   1  11     1590.90     1608.73    357.02 o 
  19   1  11      266.77      495.58    399.24 o 
   1   3  11    67337.05    68980.60    850.87 o 
   3   3  11    27647.06    27228.20    388.44 o 
   5   3  11    13432.57    12336.37    266.86 o 
   7   3  11    26064.40    25800.07    423.09 o 
   9   3  11    14576.84    13835.58    353.93 o 
  11   3  11     3475.62     3104.91    240.25 o 
  13   3  11    10631.60    10385.83    448.45 o 
  15   3  11     4443.58     4152.34    407.54 o 
  17   3  11     1647.56     1062.95    362.76 o 
  19   3  11       46.96      153.47    381.03 o 
   1   5  11    92896.11    97486.41   1174.36 o 
   5   5  11    57980.88    57569.52    799.70 o 
   7   5  11    20860.51    20193.14    392.60 o 
   9   5  11    30043.68    28154.66    609.54 o 
  11   5  11    27304.44    25919.02    576.22 o 
  13   5  11    16230.68    16347.92    483.50 o 
  15   5  11     2010.94     2067.93    340.24 o 
  17   5  11     1069.31     1124.94    334.87 o 
  19   5  11     2175.07     1678.21    443.66 o 
   1   7  11      458.89      297.20    158.74 o 
   3   7  11     1091.53     1092.84     94.19 o 
   5   7  11      761.01      717.90    114.80 o 
   7   7  11       64.01      -64.11    107.61 o 
   9   7  11       25.10     -165.03    165.03 o 
  11   7  11     3278.89     3303.84    221.33 o 
  13   7  11     7100.76     6255.62    309.81 o 
  15   7  11     2348.37     2208.53    330.63 o 
  17   7  11      530.51      635.97    392.59 o 
  19   7  11      411.84      483.31    481.32 o 
   1   9  11    23701.87    24282.18    343.66 o 
   3   9  11    18976.70    18974.30    318.35 o 
   5   9  11     4037.04     3868.65    165.83 o 
   9   9  11    11255.35    11894.06    333.00 o 
  11   9  11     5721.02     5838.46    265.09 o 
  13   9  11      638.57      424.81    250.67 o 
  15   9  11     1510.89     1740.48    392.26 o 
  17   9  11      201.31      283.38    402.47 o 
  19   9  11      155.18     -537.65    635.32 o 
   1  11  11     4792.80     4929.30    162.13 o 
   3  11  11     2033.09     2102.91    145.57 o 
   5  11  11     3538.90     3495.68    187.38 o 
   7  11  11      126.84      -70.40    202.83 o 
   9  11  11     3075.07     3208.99    229.27 o 
  11  11  11     1608.99     1116.95    226.44 o 
  13  11  11      946.15     1191.56    310.02 o 
  15  11  11      129.88      266.03    331.81 o 
  17  11  11      123.18      287.99    417.70 o 
   1  13  11    37228.13    35882.55    484.11 o 
   3  13  11    25870.40    26294.75    419.41 o 
   5  13  11    30316.59    29774.40    526.48 o 
   7  13  11      258.57      -32.24    186.24 o 
   9  13  11    14234.44    15205.63    412.60 o 
  11  13  11    15341.78    14174.24    449.28 o 
  13  13  11     5281.13     5676.11    481.79 o 
  15  13  11     3012.46     2616.90    562.01 o 
  17  13  11      306.36     -335.77    506.61 o 
   1  15  11     4209.33     3954.78    192.63 o 
   3  15  11     2689.84     2824.88    188.59 o 
   5  15  11      274.10      177.70    194.28 o 
   7  15  11      221.16     -210.39    210.39 o 
   9  15  11     2617.93     2710.43    294.93 o 
  11  15  11     4903.84     3892.42    331.62 o 
  13  15  11        0.32      246.94    306.79 o 
  15  15  11      298.08      -54.15    371.50 o 
   1  17  11     3708.91     3949.81    215.72 o 
   3  17  11     3055.47     3072.20    231.35 o 
   5  17  11     7870.52     7756.51    337.69 o 
   7  17  11     6942.31     6764.09    355.49 o 
   9  17  11      655.26      430.73    288.84 o 
  11  17  11     1530.84     1919.24    334.32 o 
  13  17  11     1167.80     1306.43    349.75 o 
  15  17  11     1021.88     1365.00    471.20 o 
   1  19  11      435.94      365.59    226.55 o 
   3  19  11     1128.94      818.34    258.98 o 
   5  19  11       28.90     -297.70    297.70 o 
   7  19  11      140.89      216.65    309.76 o 
   9  19  11      184.47     -283.80    324.80 o 
  11  19  11       75.06     -322.34    322.34 o 
  13  19  11       20.58      241.49    359.74 o 
   1  21  11     5293.84     5289.55    393.21 o 
   3  21  11     5370.77     5518.63    396.73 o 
   5  21  11     2849.32     2838.28    489.05 o 
   7  21  11     3100.09     3142.67    400.93 o 
   9  21  11     2161.98     3146.85    383.85 o 
  11  21  11      141.48      326.28    356.06 o 
   1  23  11     1127.96     1239.96    408.13 o 
   3  23  11      593.18      511.97    409.39 o 
   5  23  11      944.58      613.28    575.99 o 
   7  23  11     2273.38     1950.46    480.69 o 
   9  23  11       14.13     -277.05    405.83 o 
   1  25  11     1168.05     1016.83    473.92 o 
   3  25  11     1295.82     1071.48    749.46 o 
   5  25  11       79.99       69.19    455.47 o 
   0   0  12   272104.66   265490.88   6137.87 o 
   4   0  12   325656.53   331422.00   6200.52 o 
   8   0  12   157976.09   152798.30   3010.04 o 
  12   0  12    91367.39    88453.27   2318.42 o 
  16   0  12    47678.46    46471.31   1498.85 o 
  20   0  12    15429.82    15675.83    961.23 o 
   2   2  12   110050.30   112450.59   1432.01 o 
   4   2  12     2803.06     3274.26    124.17 o 
   6   2  12    56109.62    53830.05    813.53 o 
   8   2  12      904.43      688.24    115.03 o 
  10   2  12    56416.22    53977.15   1045.03 o 
  12   2  12     1163.07     1398.60    271.31 o 
  14   2  12    23896.93    21999.61    749.87 o 
  16   2  12      238.94      102.11    332.15 o 
  18   2  12    11052.82    10367.95    538.27 o 
  20   2  12      919.42      867.09    506.90 o 
   0   4  12    19818.74    21300.40    551.03 o 
   2   4  12        0.89      -43.31     88.17 o 
   4   4  12     1605.65     1839.85    107.18 o 
   6   4  12      685.75      505.10    127.60 o 
   8   4  12     1689.68     1970.71    161.85 o 
  10   4  12     3121.43     2762.58    238.05 o 
  12   4  12     2749.61     2575.50    295.76 o 
  14   4  12      489.15      355.31    307.38 o 
  16   4  12     3944.93     3568.11    412.97 o 
  18   4  12        1.05     -328.72    328.72 o 
   2   6  12     5440.80     5498.11    218.94 o 
   4   6  12     3813.48     4295.37    152.18 o 
   6   6  12    43838.33    44909.05    670.82 o 
   8   6  12      835.82      777.83    137.72 o 
  10   6  12    22779.59    24077.47    502.03 o 
  12   6  12       83.30     -153.58    232.23 o 
  14   6  12    16072.27    16429.29    596.79 o 
  16   6  12       87.66     -306.46    306.46 o 
  18   6  12     8032.89     8263.71    603.23 o 
   0   8  12   149694.36   143183.19   2417.16 o 
   2   8  12     2386.96     2674.43    133.35 o 
   4   8  12   171136.33   169002.25   2002.29 o 
   6   8  12      690.60      620.77    147.98 o 
   8   8  12   137496.88   138888.19   1693.10 o 
  10   8  12     1041.63     1032.14    194.14 o 
  12   8  12    48571.01    49716.67    868.34 o 
  14   8  12     1792.00     1567.50    315.24 o 
  16   8  12    34219.61    32060.40    882.86 o 
  18   8  12        8.48      -27.65    488.87 o 
   2  10  12   114760.46   114649.84   1248.48 o 
   4  10  12      322.22        6.41    107.18 o 
   6  10  12   115310.55   117586.75   1680.18 o 
   8  10  12     1044.72     1136.76    189.51 o 
  10  10  12    28768.99    29233.28    628.53 o 
  12  10  12      619.83      332.60    277.87 o 
  14  10  12    25614.53    25926.10    689.90 o 
  16  10  12      151.09      -22.20    397.64 o 
  18  10  12    13851.38    12579.36    741.37 o 
   0  12  12    12610.72    13884.86    388.04 o 
   2  12  12      353.06      304.32    125.07 o 
   4  12  12     7085.64     7109.61    237.86 o 
   6  12  12      267.45      217.91    178.89 o 
   8  12  12      113.54       47.18    208.04 o 
  10  12  12     3039.81     2656.80    329.50 o 
  12  12  12     8649.26     7508.39    410.30 o 
  14  12  12       24.89      177.31    328.01 o 
  16  12  12     3409.40     2876.84    460.60 o 
   2  14  12     5120.54     5215.06    196.95 o 
   4  14  12      854.62      649.84    174.39 o 
   6  14  12      451.45      598.44    219.73 o 
   8  14  12      194.43      334.00    217.60 o 
  10  14  12    20327.48    19174.50    709.22 o 
  12  14  12        8.28     -106.81    283.78 o 
  14  14  12     5001.55     5094.06    434.23 o 
  16  14  12       74.70     -483.19    483.19 o 
   0  16  12    59511.09    61890.98   1077.14 o 
   2  16  12      366.63       69.07    179.24 o 
   4  16  12    44140.05    45758.30    698.81 o 
   6  16  12     1302.81     1024.72    256.28 o 
   8  16  12    32731.56    32745.74    696.60 o 
  10  16  12      460.55      246.36    353.81 o 
  12  16  12    27131.96    28287.11    694.26 o 
  14  16  12      358.14     -176.61    382.28 o 
   2  18  12    56139.60    55298.33    864.62 o 
   4  18  12      452.98      215.79    252.74 o 
   6  18  12    40062.62    41697.75    888.57 o 
   8  18  12      805.97      383.68    327.93 o 
  10  18  12    32082.20    34032.02    968.78 o 
  12  18  12        4.34     -231.28    332.21 o 
  14  18  12    10927.66    10387.70    627.93 o 
   0  20  12     6975.03     6147.83    473.86 o 
   2  20  12      101.29      -16.49    267.50 o 
   4  20  12     7824.96     7867.31    472.79 o 
   6  20  12       61.56     -325.67    325.67 o 
   8  20  12     4730.21     4637.39    417.90 o 
  10  20  12        5.36     -272.05    341.07 o 
  12  20  12     3798.07     3621.21    411.67 o 
   2  22  12      449.06      792.06    391.55 o 
   4  22  12      113.70      -34.66    561.04 o 
   6  22  12     2249.99     2045.14    483.61 o 
   8  22  12        4.36     -416.09    416.09 o 
  10  22  12      261.81        7.32    414.62 o 
   0  24  12     8953.83     9237.59    801.91 o 
   2  24  12       23.94     -486.85    486.85 o 
   4  24  12     8018.40     8611.92    575.50 o 
   6  24  12       59.63     -230.73    453.00 o 
   8  24  12     6127.61     7041.23    612.67 o 
   2  26  12    11169.05    11447.14    769.78 o 
   1   1  13   126323.52   123911.79   1480.43 o 
   3   1  13    37157.00    33218.11    493.46 o 
   5   1  13    80993.64    81517.23   1072.26 o 
   7   1  13   105906.84   103983.00   1552.02 o 
   9   1  13    32312.30    30759.90    573.94 o 
  11   1  13    15246.00    15140.86    519.33 o 
  13   1  13    14107.59    12544.50    505.66 o 
  15   1  13    15953.55    16006.38    786.55 o 
  17   1  13     1089.82     1138.38    385.50 o 
  19   1  13     2988.68     3352.79    471.09 o 
   1   3  13     4902.81     4798.72    174.07 o 
   3   3  13     2834.20     2610.48    123.82 o 
   5   3  13    22321.26    21768.71    391.99 o 
   7   3  13     4655.89     4509.83    195.66 o 
   9   3  13     1890.77     1507.75    170.48 o 
  11   3  13      219.36      647.67    257.62 o 
  13   3  13      385.20      230.40    289.15 o 
  15   3  13      801.62      160.89    325.20 o 
  17   3  13      667.60      471.44    355.67 o 
  19   3  13       82.75      241.26    425.56 o 
   1   5  13     2049.34     2012.64    115.11 o 
   3   5  13     2908.02     3572.17    124.33 o 
   5   5  13      665.52      442.00    134.67 o 
   7   5  13      838.79      645.02    169.32 o 
   9   5  13     1190.92     1100.04    175.68 o 
  11   5  13     1106.17     1068.54    231.54 o 
  13   5  13      185.28      -52.07    285.20 o 
  15   5  13      617.68      657.51    471.39 o 
  17   5  13      105.94     -218.24    357.55 o 
  19   5  13       25.85      -89.41    618.92 o 
   1   7  13    67569.45    67271.29    806.35 o 
   3   7  13    56623.20    54711.14    674.05 o 
   5   7  13    15864.48    15578.70    366.63 o 
   7   7  13    10373.38     9793.14    375.19 o 
   9   7  13    15684.16    15204.90    340.20 o 
  11   7  13    21329.21    20777.21    598.96 o 
  13   7  13     2930.67     2660.69    313.18 o 
  15   7  13     7184.46     6972.76    414.61 o 
  17   7  13       47.66      116.90    391.19 o 
  19   7  13      216.14      103.53    837.64 o 
   1   9  13   116716.23   116428.13   1264.68 o 
   3   9  13    55853.57    55093.29    771.51 o 
   5   9  13    52254.51    49448.93    733.62 o 
   7   9  13     3265.35     3196.47    188.64 o 
   9   9  13    45789.38    44948.74    720.17 o 
  11   9  13    54774.54    56478.73    952.76 o 
  13   9  13     9975.06    10010.13    506.37 o 
  15   9  13     6609.20     7582.99    501.02 o 
  17   9  13      819.95      976.76    425.03 o 
   1  11  13    13215.45    13102.50    301.17 o 
   3  11  13     7395.33     7453.71    231.07 o 
   5  11  13    12309.87    12686.35    369.46 o 
   7  11  13      273.10      457.15    183.76 o 
   9  11  13     7082.34     7197.78    291.77 o 
  11  11  13     4686.41     4817.89    311.34 o 
  13  11  13     2138.04     2374.49    345.71 o 
  15  11  13      649.10      200.45    392.97 o 
  17  11  13      129.64     1026.64    520.74 o 
   1  13  13      708.65      561.46    139.18 o 
   3  13  13      260.48      181.78    160.51 o 
   5  13  13       13.24      -66.22    184.19 o 
   7  13  13      248.42      129.32    216.47 o 
   9  13  13      993.75      837.75    227.14 o 
  11  13  13      280.37      103.24    261.10 o 
  13  13  13       43.11     -319.28    319.28 o 
  15  13  13       94.86      436.00    416.36 o 
  17  13  13        0.86     -413.35    614.27 o 
   1  15  13     2457.44     2485.92    200.68 o 
   3  15  13     3529.99     3606.74    219.45 o 
   5  15  13     3653.04     3712.90    255.61 o 
   7  15  13     1592.68     2109.88    269.43 o 
   9  15  13     1374.36      686.55    279.62 o 
  11  15  13     4856.45     5061.00    414.22 o 
  13  15  13       73.39      339.77    351.81 o 
  15  15  13      952.26     1261.81    521.76 o 
   1  17  13    25905.47    25804.70    566.04 o 
   3  17  13    16035.79    15930.36    425.06 o 
   5  17  13    17790.34    18439.19    512.95 o 
   7  17  13     3769.96     4149.47    477.06 o 
   9  17  13     9024.55     9301.27    470.24 o 
  11  17  13     5360.67     4946.53    385.92 o 
  13  17  13     4024.89     5056.00    596.89 o 
   1  19  13     9011.38     8186.22    367.45 o 
   3  19  13     1219.97      852.55    308.71 o 
   5  19  13     1787.33     2128.84    381.35 o 
   7  19  13     1771.82     1351.90    346.91 o 
   9  19  13     3814.18     4253.35    419.27 o 
  11  19  13     2109.05     1666.41    376.20 o 
  13  19  13     2269.86     3594.95    914.15 o 
   1  21  13      221.32      178.83    320.80 o 
   3  21  13       10.14     -366.65    366.65 o 
   5  21  13      216.35     -347.27    394.68 o 
   7  21  13      713.58      552.48    364.60 o 
   9  21  13      102.22     -343.07    380.46 o 
  11  21  13       18.24      112.33    416.14 o 
   1  23  13        2.89     -373.35    473.93 o 
   3  23  13       14.79     -495.78    495.78 o 
   5  23  13      164.54      195.54    435.15 o 
   7  23  13       22.09     -416.63    565.12 o 
   1  25  13     2403.88     1809.80    582.61 o 
   3  25  13     1500.28     1185.92    858.52 o 
   2   0  14   107240.50   115038.25   1960.02 o 
   6   0  14    60596.61    60819.35   1619.68 o 
  10   0  14    59792.85    60948.49   1417.16 o 
  14   0  14    19338.13    19422.74    928.36 o 
  18   0  14    12855.88    11707.37   1571.75 o 
   0   2  14    25130.41    28021.09    590.04 o 
   2   2  14      241.31      182.44     89.82 o 
   4   2  14      452.11      620.03    124.95 o 
   6   2  14     2915.19     2824.06    165.38 o 
   8   2  14    15536.39    15052.82    414.94 o 
  10   2  14      494.35      645.80    201.58 o 
  12   2  14    14594.35    13606.56    516.77 o 
  14   2  14      755.53      575.08    326.36 o 
  16   2  14     5740.20     5006.94    433.86 o 
  18   2  14      387.57      174.61    381.63 o 
   2   4  14    20480.29    19206.13    327.80 o 
   4   4  14     1278.69     1069.65    113.37 o 
   6   4  14    11449.04    10158.78    443.17 o 
   8   4  14      994.58      944.47    197.12 o 
  10   4  14     1487.83     1203.05    278.25 o 
  12   4  14      834.60     1154.83    288.92 o 
  14   4  14     2448.57     1838.62    346.70 o 
  16   4  14      118.91      647.81    362.08 o 
  18   4  14      103.04     -212.96    558.33 o 
   0   6  14    13127.34    14441.59    418.89 o 
   2   6  14     3527.82     3673.39    146.07 o 
   4   6  14     1392.90     1284.73    135.23 o 
   6   6  14      902.46      836.51    159.62 o 
   8   6  14      462.10      283.16    162.56 o 
  10   6  14     2687.24     2928.71    234.46 o 
  12   6  14     1224.81     1038.51    307.70 o 
  14   6  14      422.49      455.59    291.27 o 
  16   6  14     1989.30     1535.79    345.91 o 
  18   6  14      135.30      154.64    468.35 o 
   2   8  14    46795.09    45296.27    757.99 o 
   4   8  14       22.48       58.25    120.06 o 
   6   8  14    75793.53    76426.49    996.87 o 
   8   8  14     3069.05     3037.52    219.88 o 
  10   8  14    28399.18    28909.39    786.39 o 
  12   8  14      292.56      486.72    276.39 o 
  14   8  14    22147.91    22614.97    643.10 o 
  16   8  14      265.68      585.52    392.87 o 
  18   8  14    11187.10    10098.21    821.40 o 
   0  10  14    49039.68    50941.04    883.08 o 
   2  10  14      714.06      548.62    127.19 o 
   4  10  14    24778.29    24495.48    496.69 o 
   6  10  14     1385.17     1616.00    200.73 o 
   8  10  14    21740.78    20163.82    450.60 o 
  10  10  14      191.61       37.75    232.79 o 
  12  10  14    19142.18    19666.08    571.73 o 
  14  10  14      200.47      -40.89    355.94 o 
  16  10  14     9623.17     8780.81    557.93 o 
   2  12  14      917.20      834.42    155.72 o 
   4  12  14      581.55      269.81    179.67 o 
   6  12  14    14461.29    13525.69    373.99 o 
   8  12  14       41.69     -198.09    225.99 o 
  10  12  14    17332.42    14795.45    456.15 o 
  12  12  14      163.77     -300.58    300.58 o 
  14  12  14     1677.91     2003.69    420.43 o 
  16  12  14        7.88     -356.50    489.56 o 
   0  14  14     6518.53     6358.73    331.88 o 
   2  14  14        1.11     -109.05    171.47 o 
   4  14  14      356.49      275.32    198.45 o 
   6  14  14      460.70      335.62    217.40 o 
   8  14  14     4495.20     4104.10    340.35 o 
  10  14  14      164.61      283.49    271.45 o 
  12  14  14     2900.44     2826.00    376.83 o 
  14  14  14      149.51      353.32    421.33 o 
  16  14  14      204.22      608.61    671.34 o 
   2  16  14    31341.21    30797.18    542.00 o 
   4  16  14      398.40       85.41    222.57 o 
   6  16  14     4012.71     4135.72    312.64 o 
   8  16  14        3.69      -83.38    298.11 o 
  10  16  14    26579.35    26126.85    735.99 o 
  12  16  14      364.97      627.35    378.40 o 
  14  16  14     8585.29     8349.94    695.84 o 
   0  18  14    24888.87    26766.64    869.77 o 
   2  18  14      198.81      -12.57    252.62 o 
   4  18  14    27814.74    28457.64    589.21 o 
   6  18  14       71.36     -283.17    307.77 o 
   8  18  14    13798.59    12923.25    522.33 o 
  10  18  14      113.86     -359.38    359.38 o 
  12  18  14    14021.88    13033.13    587.93 o 
   2  20  14     2049.49     1984.73    334.17 o 
   4  20  14        8.18     -126.60    358.08 o 
   6  20  14     1442.61     1213.85    366.02 o 
   8  20  14      476.17      217.17    425.07 o 
  10  20  14     2568.70     2036.07    415.49 o 
   0  22  14     1164.90      801.76    455.82 o 
   2  22  14      123.30      223.87    470.79 o 
   4  22  14      360.94      -30.62    470.85 o 
   6  22  14      178.18     -293.27    425.69 o 
   8  22  14      890.49     -146.87    465.36 o 
   2  24  14     3189.49     2298.50    584.32 o 
   4  24  14      100.43     -312.39    529.93 o 
   6  24  14     6285.75     6072.39    694.78 o 
   1   1  15    62411.75    63880.70    822.18 o 
   3   1  15    32184.72    31540.29    494.47 o 
   5   1  15    36207.55    35900.68    652.70 o 
   7   1  15    42186.79    41281.46    776.10 o 
   9   1  15    16007.11    15917.92    430.67 o 
  11   1  15     6349.46     6256.35    377.32 o 
  13   1  15    21205.11    19633.45    633.86 o 
  15   1  15     2538.30     1863.88    366.20 o 
  17   1  15     1392.01     2075.46    415.70 o 
   1   3  15      664.50      264.21    115.17 o 
   3   3  15     1761.25     1578.97    123.09 o 
   5   3  15       77.98      180.23    138.94 o 
   7   3  15     2506.11     2111.32    226.89 o 
   9   3  15       37.31       69.79    192.63 o 
  11   3  15     1153.70      976.01    301.69 o 
  13   3  15       47.54     -170.34    306.16 o 
  15   3  15       37.74      -17.01    345.53 o 
  17   3  15       94.07      309.17    387.16 o 
   1   5  15      192.99       32.70     76.04 o 
   3   5  15      109.42       56.54    113.40 o 
   5   5  15     1746.24     1725.44    165.62 o 
   7   5  15       14.64      121.82    156.12 o 
   9   5  15     2178.33     2127.14    223.87 o 
  11   5  15      250.13      375.66    273.51 o 
  13   5  15      114.64     -306.74    306.74 o 
  15   5  15      521.94      452.35    351.56 o 
  17   5  15      173.61      466.78    377.97 o 
   1   7  15    55881.36    57507.45    710.68 o 
   3   7  15    25904.40    25500.41    418.38 o 
   5   7  15      478.78      302.57    162.20 o 
   7   7  15      938.15      942.57    181.93 o 
   9   7  15    23344.66    22367.39    575.23 o 
  11   7  15     8409.38     7959.78    429.02 o 
  13   7  15     4063.62     3961.98    389.26 o 
  15   7  15      531.14      593.92    319.71 o 
  17   7  15      481.59      471.00    477.39 o 
   1   9  15    55129.97    54772.87    703.15 o 
   3   9  15    33693.09    32343.71    512.68 o 
   5   9  15    32782.15    32941.08    558.03 o 
   7   9  15     1200.10     1047.85    198.71 o 
   9   9  15    21043.39    21853.98    715.54 o 
  11   9  15    28118.96    26111.64    663.66 o 
  13   9  15    13697.93    15271.51    744.31 o 
  15   9  15     3139.91     3185.08    443.03 o 
  17   9  15      397.87      727.61    494.42 o 
   1  11  15     7978.47     7661.96    261.80 o 
   3  11  15     3552.87     3471.92    205.56 o 
   5  11  15       23.97     -128.84    188.50 o 
   7  11  15       89.90       64.71    200.61 o 
   9  11  15     4620.22     4479.36    326.00 o 
  11  11  15     6278.78     5179.78    331.16 o 
  13  11  15        4.41      493.65    375.59 o 
  15  11  15      779.91      470.89    414.74 o 
  17  11  15      314.81     1421.16    894.11 o 
   1  13  15      610.97      432.28    162.78 o 
   3  13  15      754.13      687.25    200.88 o 
   5  13  15     1644.72     1494.22    231.24 o 
   7  13  15      556.72      259.69    221.50 o 
   9  13  15      791.37      532.58    255.33 o 
  11  13  15     1307.53     1368.83    286.98 o 
  13  13  15       88.02     -490.40    490.40 o 
  15  13  15      193.19     -357.91    486.12 o 
   1  15  15     1807.88     1864.42    232.68 o 
   3  15  15      972.81      817.36    223.21 o 
   5  15  15     1891.26     1824.55    246.89 o 
   7  15  15      127.65     -246.64    246.64 o 
   9  15  15     1057.34     1144.00    328.31 o 
  11  15  15      372.64     -393.08    393.08 o 
  13  15  15      698.20      841.20    442.77 o 
  15  15  15       36.50      181.28    668.41 o 
   1  17  15    19346.50    20200.33    530.02 o 
   3  17  15     7850.88     6808.15    329.54 o 
   5  17  15     4027.61     4177.45    290.90 o 
   7  17  15     3095.03     3021.33    366.99 o 
   9  17  15     8952.97     9860.29    487.27 o 
  11  17  15     3693.56     3664.63    481.64 o 
  13  17  15     2344.03     4181.52    522.22 o 
   1  19  15     3221.09     2788.49    610.14 o 
   3  19  15     1657.49     1416.30    340.22 o 
   5  19  15      900.57      904.74    345.59 o 
   7  19  15     2353.69     2728.35    383.71 o 
   9  19  15      155.82     -293.44    361.15 o 
  11  19  15     1890.28     1749.01    484.02 o 
   1  21  15       47.99     -344.70    344.70 o 
   3  21  15       42.11       15.39    459.02 o 
   5  21  15     1591.57     1653.00    524.35 o 
   7  21  15     1327.46      293.49    425.36 o 
   9  21  15       37.27     -394.28    394.28 o 
   1  23  15        9.63       87.51    832.93 o 
   3  23  15       25.07      -82.50    495.73 o 
   5  23  15       85.00     -532.32    532.32 o 
   7  23  15      121.29       87.38    567.90 o 
   0   0  16   225459.44   225149.84   5282.00 o 
   4   0  16   197387.31   202770.55   3879.10 o 
   8   0  16   122662.66   114984.09   2370.23 o 
  12   0  16   118387.57   109721.15   2864.54 o 
  16   0  16    24719.87    24943.75   1100.19 o 
   2   2  16   161667.38   166225.27   2108.45 o 
   4   2  16     6218.45     6497.38    249.72 o 
   6   2  16    36512.45    36097.76    718.44 o 
   8   2  16      118.99      -68.32    195.43 o 
  10   2  16    48917.82    47354.89    829.23 o 
  12   2  16      635.05      476.67    313.89 o 
  14   2  16    24264.10    24386.05    738.24 o 
  16   2  16      204.06      -24.43    361.20 o 
  18   2  16    10242.94     9258.76    649.45 o 
   0   4  16    30638.15    34172.61    816.45 o 
   2   4  16      299.84        9.74     84.01 o 
   4   4  16     1780.08     1824.44    169.42 o 
   6   4  16        6.77     -182.47    182.47 o 
   8   4  16     9878.28     9489.27    332.88 o 
  10   4  16     1212.74      935.07    235.72 o 
  12   4  16    23923.13    22400.19    687.53 o 
  14   4  16      811.99      339.94    352.18 o 
  16   4  16     1624.66     1935.11    411.93 o 
  18   4  16      207.32      -83.35    482.49 o 
   2   6  16    41352.86    40971.40    692.94 o 
   4   6  16      675.75      583.12    171.78 o 
   6   6  16    27614.63    27477.07    513.48 o 
   8   6  16     2753.82     2855.14    242.59 o 
  10   6  16    25575.13    25625.78    633.72 o 
  12   6  16      152.58     -121.32    311.58 o 
  14   6  16    16708.22    16341.04    560.96 o 
  16   6  16      651.71      368.05    400.22 o 
   0   8  16   135027.83   131098.56   2015.07 o 
   2   8  16      238.88       92.02    136.94 o 
   4   8  16   122522.34   124651.60   1542.25 o 
   6   8  16      315.26      287.51    167.66 o 
   8   8  16   111809.27   111290.02   1649.93 o 
  10   8  16     1053.18      971.39    254.46 o 
  12   8  16    51543.01    52581.89   1026.21 o 
  14   8  16       70.33       21.30    323.04 o 
  16   8  16    22192.23    22597.42    810.48 o 
   2  10  16   109027.23   109470.25   1615.45 o 
   4  10  16     1289.23     1206.22    182.38 o 
   6  10  16    68189.59    69861.22   1019.81 o 
   8  10  16       12.36     -231.12    231.12 o 
  10  10  16    33477.57    33960.96    767.78 o 
  12  10  16       40.88      553.78    301.32 o 
  14  10  16    23196.49    22775.69    760.97 o 
  16  10  16      203.61      689.50    532.13 o 
   0  12  16    23466.74    23896.19   1020.20 o 
   2  12  16      176.69     -138.89    170.63 o 
   4  12  16     8851.68     8415.27    304.07 o 
   6  12  16       37.46     -208.42    208.42 o 
   8  12  16     5540.24     5172.42    290.40 o 
  10  12  16       97.78      137.90    293.42 o 
  12  12  16    11143.38    10749.64    603.44 o 
  14  12  16      282.36     -105.97    418.41 o 
  16  12  16     3166.99     2819.59    743.52 o 
   2  14  16    16767.94    16388.20    457.93 o 
   4  14  16      981.17      462.20    262.31 o 
   6  14  16       37.38      -92.60    225.22 o 
   8  14  16      119.53     -258.83    258.83 o 
  10  14  16    18695.46    17893.97    648.70 o 
  12  14  16      333.93       45.11    389.85 o 
  14  14  16     6468.38     6760.59    923.54 o 
   0  16  16    51169.18    53001.11   1292.76 o 
   2  16  16       34.30     -244.27    244.27 o 
   4  16  16    29821.39    31425.97    620.43 o 
   6  16  16        5.50      152.39    248.56 o 
   8  16  16    33657.85    35584.41    750.23 o 
  10  16  16       23.76      -47.48    397.21 o 
  12  16  16    21671.87    25123.10    875.38 o 
   2  18  16    49217.29    53015.46   1037.15 o 
   4  18  16      327.92       27.65    279.93 o 
   6  18  16    24470.68    28270.75    845.92 o 
   8  18  16        5.37      279.34    373.34 o 
  10  18  16    23385.18    26416.73   1298.69 o 
  12  18  16       48.64      681.84    555.61 o 
   0  20  16    10052.41    10191.92    766.50 o 
   2  20  16        6.05     -326.89    326.89 o 
   4  20  16     5480.55     6873.88   1034.54 o 
   6  20  16       72.47      -41.11    404.97 o 
   8  20  16     6389.71     6685.01    477.35 o 
  10  20  16      211.84       14.39    463.28 o 
   2  22  16     2249.91     1821.35    525.68 o 
   4  22  16      217.76     -113.78    498.71 o 
   6  22  16     1793.01      924.45    547.40 o 
   0  24  16     7641.99     6352.89   1157.64 o 
   2  24  16      138.00     1482.03    708.74 o 
   1   1  17      592.60      636.14    141.86 o 
   3   1  17      120.35      -34.00    146.64 o 
   5   1  17     2267.50     2279.01    217.81 o 
   7   1  17      360.78      244.24    274.99 o 
   9   1  17     1500.31     1305.87    237.91 o 
  11   1  17      318.84      265.57    251.27 o 
  13   1  17      821.79      115.77    327.77 o 
  15   1  17        2.82       84.52    363.32 o 
  17   1  17      391.37      412.54    426.59 o 
   1   3  17    16969.84    15566.83    341.65 o 
   3   3  17    27308.14    27442.08    614.52 o 
   5   3  17    29975.34    29817.40    581.20 o 
   7   3  17    24388.64    23594.36    523.54 o 
   9   3  17     6302.49     6367.40    348.59 o 
  11   3  17     5458.02     6082.38    371.80 o 
  13   3  17     2036.06     2198.15    374.77 o 
  15   3  17     7326.67     7647.15    594.96 o 
  17   3  17      737.68      542.97    479.24 o 
   1   5  17    36932.13    34965.85    601.23 o 
   3   5  17    11204.95    10370.66    302.04 o 
   5   5  17    34239.68    33206.03    569.62 o 
   7   5  17    28244.96    28557.96    587.47 o 
   9   5  17    21577.48    20824.37    515.56 o 
  11   5  17    11991.16    12513.53    464.08 o 
  13   5  17     2701.51     3321.42    391.33 o 
  15   5  17     3914.04     4014.65    447.88 o 
  17   5  17     2350.04     2373.89    445.24 o 
   1   7  17       33.50     -114.38    137.57 o 
   3   7  17     4893.47     4318.11    230.28 o 
   5   7  17    16304.31    15680.75    386.90 o 
   7   7  17      568.83      483.40    208.16 o 
   9   7  17      533.32      508.13    247.55 o 
  11   7  17     3485.21     3381.82    338.76 o 
  13   7  17      157.21      654.83    370.25 o 
  15   7  17      936.00      959.41    420.64 o 
  17   7  17      414.89     1407.35    674.87 o 
   1   9  17     2811.43     2679.36    177.36 o 
   3   9  17     4533.76     4395.75    233.94 o 
   5   9  17      751.85      552.52    187.25 o 
   7   9  17     1626.21     1568.40    258.37 o 
   9   9  17      972.45     1207.40    265.37 o 
  11   9  17     2301.94     2108.72    338.84 o 
  13   9  17       70.50      134.24    329.64 o 
  15   9  17       50.20      -53.01    422.50 o 
   1  11  17     2612.21     2522.22    205.69 o 
   3  11  17     3986.39     3467.88    242.37 o 
   5  11  17     6012.22     5760.32    281.78 o 
   7  11  17     5056.37     4802.32    284.98 o 
   9  11  17      465.80      241.85    268.35 o 
  11  11  17     3397.76     3561.63    373.02 o 
  13  11  17      239.44      109.26    340.54 o 
  15  11  17     1577.50     1634.86    646.20 o 
   1  13  17    19802.27    19667.42    573.23 o 
   3  13  17    13867.35    13587.27    392.02 o 
   5  13  17    17896.53    17194.28    457.59 o 
   7  13  17     2547.75     2535.69    271.34 o 
   9  13  17     6942.14     6930.39    414.08 o 
  11  13  17     5372.53     6055.82    525.58 o 
  13  13  17     3059.40     3081.90    475.03 o 
  15  13  17     2101.36     2527.46    695.24 o 
   1  15  17     3889.27     3535.38    291.73 o 
   3  15  17      974.06     1150.63    270.99 o 
   5  15  17     1187.20     1029.87    256.31 o 
   7  15  17      214.25      583.12    261.91 o 
   9  15  17     2661.04     3059.94    377.78 o 
  11  15  17      534.38      622.00    445.57 o 
  13  15  17      697.87     1281.02    525.98 o 
   1  17  17     1066.17      783.40    311.34 o 
   3  17  17      221.56       57.51    279.13 o 
   5  17  17      283.81       52.56    280.81 o 
   7  17  17      727.35      477.38    314.27 o 
   9  17  17      300.19      388.28    417.26 o 
  11  17  17      283.71      440.85    456.08 o 
   1  19  17       87.79     -374.93    374.93 o 
   3  19  17       53.60     -316.65    323.04 o 
   5  19  17      427.31      304.42    468.84 o 
   7  19  17      367.72     1190.85    378.30 o 
   9  19  17      142.09      293.67    602.60 o 
   1  21  17     1677.63     1142.44    405.88 o 
   3  21  17     3057.88     3146.56    457.66 o 
   5  21  17     3955.81     3344.03    568.62 o 
   7  21  17     1343.16     1511.70    558.55 o 
   1  23  17      319.41     1096.32    683.05 o 
   3  23  17      384.84      227.72    644.62 o 
   2   0  18   387345.00   392013.28   6415.73 o 
   6   0  18   197221.63   199083.20   3929.56 o 
  10   0  18   192223.39   180728.09   3631.01 o 
  14   0  18    70533.95    72326.85   2748.21 o 
   0   2  18   326026.97   337476.25   5546.44 o 
   2   2  18     1434.65     1515.16    170.74 o 
   4   2  18   143070.69   142774.27   2034.61 o 
   6   2  18      456.43      284.24    213.59 o 
   8   2  18   109344.32   107242.40   1599.11 o 
  10   2  18      202.97     -154.81    245.41 o 
  12   2  18    87709.69    84746.59   1655.92 o 
  14   2  18     1297.85      641.31    378.16 o 
  16   2  18    22883.66    23480.91    794.74 o 
   2   4  18    93757.85    92782.79   1268.04 o 
   4   4  18     1245.13      732.45    185.47 o 
   6   4  18    45262.66    44670.71    915.19 o 
   8   4  18      188.33     -171.02    222.03 o 
  10   4  18    43139.16    41309.63    789.95 o 
  12   4  18        0.96     -112.02    444.22 o 
  14   4  18    26301.70    25366.93    790.29 o 
  16   4  18        2.47     -228.29    392.50 o 
   0   6  18   140585.45   142556.09   2850.05 o 
   2   6  18       93.81       25.15    177.33 o 
   4   6  18   109338.48   110697.15   1495.17 o 
   6   6  18     1915.72     1839.96    243.29 o 
   8   6  18    67925.92    68604.41   1193.26 o 
  10   6  18       54.77      147.71    299.58 o 
  12   6  18    42793.73    41003.35    993.41 o 
  14   6  18      662.62      377.67    350.06 o 
  16   6  18    17464.26    17604.21    924.03 o 
   2   8  18   221722.03   220130.47   2620.70 o 
   4   8  18     1314.64     1025.91    192.51 o 
   6   8  18   205251.38   206085.77   3273.53 o 
   8   8  18      786.62      912.91    254.24 o 
  10   8  18    79059.86    80787.85   1294.37 o 
  12   8  18     1607.00     1382.87    347.90 o 
  14   8  18    41910.32    42070.24    952.59 o 
  16   8  18       95.39      -54.79    521.48 o 
   0  10  18   122560.63   122458.63   2436.65 o 
   2  10  18     2204.03     2217.98    206.82 o 
   4  10  18   131779.69   131992.30   1647.61 o 
   6  10  18      594.97      302.93    226.68 o 
   8  10  18   104713.77   103506.18   1577.75 o 
  10  10  18       91.06      -25.01    278.20 o 
  12  10  18    52593.10    53428.17   1087.48 o 
  14  10  18      912.22      843.55    383.28 o 
   2  12  18    49851.12    49884.21    804.80 o 
   4  12  18      305.85     -136.12    216.91 o 
   6  12  18    24684.71    25503.58    554.81 o 
   8  12  18      697.84      540.12    283.14 o 
  10  12  18    29535.59    29906.84    769.81 o 
  12  12  18       16.58     -341.31    341.31 o 
  14  12  18     8961.66     8038.57    654.76 o 
   0  14  18    33037.91    32920.26   1373.59 o 
   2  14  18       24.43     -117.84    246.14 o 
   4  14  18    28170.20    29131.25    644.54 o 
   6  14  18      158.11      190.85    249.02 o 
   8  14  18    19414.74    21869.29    594.67 o 
  10  14  18       22.13      145.47    352.49 o 
  12  14  18    15896.87    15153.42    671.79 o 
   2  16  18    73392.89    79024.07   1399.31 o 
   4  16  18      383.08      515.67    286.72 o 
   6  16  18    40959.97    45638.91    814.19 o 
   8  16  18      574.80      637.86    349.82 o 
  10  16  18    31466.19    36257.48   1028.42 o 
  12  16  18        4.95       76.71    549.82 o 
   0  18  18    47161.30    53879.30   2065.86 o 
   2  18  18      790.72      865.55    340.06 o 
   4  18  18    48960.83    54491.33   1082.41 o 
   6  18  18      977.50     1400.57    328.86 o 
   8  18  18    30581.74    33373.97    960.03 o 
  10  18  18        5.64      764.09    471.27 o 
   2  20  18    13751.64    14071.12    620.00 o 
   4  20  18      469.00      243.66    405.72 o 
   6  20  18    11573.20    11251.62    879.59 o 
   8  20  18       87.88      291.77    596.73 o 
   0  22  18     7230.38     7582.96    781.05 o 
   2  22  18      243.03     -312.50    494.49 o 
   4  22  18     3201.04     2780.07    574.43 o 
   1   1  19       94.14     -155.83    155.83 o 
   3   1  19     6133.21     5712.40    283.19 o 
   5   1  19      966.35      646.31    226.40 o 
   7   1  19     3136.67     3618.09    278.48 o 
   9   1  19       58.14      -37.83    242.28 o 
  11   1  19     2112.19     2162.38    299.36 o 
  13   1  19       47.37       83.85    352.18 o 
  15   1  19       11.26      198.89    385.31 o 
   1   3  19    27122.04    26990.94    460.31 o 
   3   3  19    40958.35    41858.20   1200.13 o 
   5   3  19     9510.72     9075.49    340.19 o 
   7   3  19    13145.54    12758.81    422.12 o 
   9   3  19    21956.87    21560.39    552.64 o 
  11   3  19     5685.10     5565.09    351.17 o 
  13   3  19     4520.79     4557.12    434.41 o 
  15   3  19      303.83      447.35    399.77 o 
   1   5  19    16151.37    14993.29    376.08 o 
   3   5  19    44547.39    44478.00    715.09 o 
   5   5  19    51378.30    51582.54    917.57 o 
   7   5  19    22026.22    21418.13    529.69 o 
   9   5  19     7955.29     8258.15    362.10 o 
  11   5  19     3661.63     3690.63    347.17 o 
  13   5  19     9909.95     9676.64    709.12 o 
  15   5  19     3592.59     4251.26    521.65 o 
   1   7  19     2152.09     1654.02    209.88 o 
   3   7  19     2680.40     2469.49    233.87 o 
   5   7  19     2422.95     2088.02    262.87 o 
   7   7  19     7929.58     7517.62    347.81 o 
   9   7  19     1744.99     1018.33    277.70 o 
  11   7  19     2453.66     2613.11    353.67 o 
  13   7  19       58.34     -380.85    380.85 o 
  15   7  19      541.08      621.89    423.22 o 
   1   9  19        8.40     -200.20    200.20 o 
   3   9  19        6.54     -169.95    187.09 o 
   5   9  19      642.50      387.54    232.10 o 
   7   9  19     1849.99     1728.06    284.12 o 
   9   9  19      442.00      594.77    283.38 o 
  11   9  19      598.91      424.65    328.30 o 
  13   9  19        2.06      844.15    369.44 o 
  15   9  19       22.19      467.32    540.69 o 
   1  11  19    10282.54     9948.50    398.48 o 
   3  11  19     5566.24     5270.31    289.70 o 
   5  11  19     3904.85     3641.74    267.76 o 
   7  11  19     2113.99     2284.05    303.08 o 
   9  11  19     5683.27     4871.09    359.17 o 
  11  11  19      277.04      -23.18    338.22 o 
  13  11  19     1499.09     1285.19    446.90 o 
   1  13  19    24886.47    25200.71    988.60 o 
   3  13  19     8264.27     7639.74    353.26 o 
   5  13  19     6411.83     6758.00    325.63 o 
   7  13  19     5645.37     5609.57    363.47 o 
   9  13  19    10366.42    10117.08    447.53 o 
  11  13  19     5367.78     5806.97    450.88 o 
  13  13  19     4040.97     4370.48    591.63 o 
   1  15  19     3826.88     3374.79    622.17 o 
   3  15  19     1702.79     1676.07    301.52 o 
   5  15  19      961.74     1026.26    299.36 o 
   7  15  19     2972.13     3273.41    391.44 o 
   9  15  19      295.28      586.70    370.01 o 
  11  15  19     1926.61     1774.00    478.45 o 
   1  17  19        2.08      184.67    379.59 o 
   3  17  19        1.91     -230.89    327.00 o 
   5  17  19      414.99      -19.32    340.16 o 
   7  17  19      160.40      251.34    350.26 o 
   9  17  19        1.39      266.15    453.08 o 
   1  19  19       75.52     -277.67    395.47 o 
   3  19  19      242.70      506.99    410.45 o 
   5  19  19      435.30      445.69    379.27 o 
   7  19  19       24.30       -5.00    525.68 o 
   1  21  19     1984.74     1640.89    453.06 o 
   3  21  19     2036.87     2204.22    554.89 o 
   5  21  19     1274.88      787.62    553.89 o 
   0   0  20   260371.56   266500.63   6279.33 o 
   4   0  20   130809.15   132611.39   2722.17 o 
   8   0  20    82180.42    83221.06   1862.82 o 
  12   0  20    42447.94    44334.80   1214.63 o 
  16   0  20    22997.90    21580.99   1618.81 o 
   2   2  20    72632.60    73113.14   1049.49 o 
   4   2  20      812.96      739.70    227.18 o 
   6   2  20    62177.34    63804.67   1389.25 o 
   8   2  20      438.64      338.54    251.91 o 
  10   2  20    51337.26    48837.30    898.93 o 
  12   2  20      459.75      640.56    325.53 o 
  14   2  20    29027.40    28328.63    855.41 o 
  16   2  20      430.03      550.66    635.32 o 
   0   4  20    40505.64    41344.68    877.00 o 
   2   4  20      535.85      188.17    189.78 o 
   4   4  20    20988.49    19746.74    501.71 o 
   6   4  20      284.08     -237.83    237.83 o 
   8   4  20    16425.71    14446.91    453.08 o 
  10   4  20       21.93      -22.66    292.47 o 
  12   4  20     8607.52     7320.95    441.31 o 
  14   4  20       20.00      -17.69    393.03 o 
  16   4  20     6293.04     5541.76   1134.11 o 
   2   6  20    31633.88    33313.11    599.08 o 
   4   6  20     3915.86     3928.26    287.75 o 
   6   6  20    49753.26    49466.11    875.76 o 
   8   6  20       36.96     -281.79    281.79 o 
  10   6  20    25064.40    25208.11   1159.16 o 
  12   6  20      209.12     -207.26    364.28 o 
  14   6  20    14613.60    13405.17    607.95 o 
   0   8  20    85068.81    83442.83   3007.82 o 
   2   8  20       91.65     -104.99    207.45 o 
   4   8  20   109281.46   112576.58   1550.22 o 
   6   8  20       11.71     -242.42    242.42 o 
   8   8  20    63586.57    64619.49   1089.98 o 
  10   8  20      358.39       78.42    290.63 o 
  12   8  20    26863.35    28778.42    773.06 o 
  14   8  20      231.26      -17.06    416.21 o 
   2  10  20    64620.64    66467.63   1002.29 o 
   4  10  20        2.60     -210.16    240.67 o 
   6  10  20    64907.46    63957.62   1080.27 o 
   8  10  20     1480.29     1235.96    304.66 o 
  10  10  20    31461.01    33181.03    750.76 o 
  12  10  20       39.15      294.71    358.58 o 
  14  10  20    14906.18    13949.68    732.21 o 
   0  12  20    14333.52    14064.82    649.09 o 
   2  12  20      138.15       29.02    260.10 o 
   4  12  20    20027.97    19261.39    533.32 o 
   6  12  20        3.18      117.46    333.92 o 
   8  12  20     8182.60     7691.51    433.15 o 
  10  12  20       19.76     -325.41    334.06 o 
  12  12  20     7892.25     8116.07    553.46 o 
   2  14  20    13334.46    14212.20    515.83 o 
   4  14  20      108.43       62.39    310.25 o 
   6  14  20     7815.22     7694.29    443.54 o 
   8  14  20       61.38      -27.46    363.85 o 
  10  14  20    10504.60     9871.41    505.28 o 
  12  14  20      122.60     -502.92    502.92 o 
   0  16  20    29591.29    32423.56   1251.50 o 
   2  16  20      210.04     -355.53    355.53 o 
   4  16  20    29834.96    33218.18    819.36 o 
   6  16  20       41.95     -120.93    388.90 o 
   8  16  20    18894.39    20935.34   1268.80 o 
  10  16  20       27.72      663.35    530.73 o 
   2  18  20    25559.03    30399.07    889.79 o 
   4  18  20     1104.11      836.82    366.33 o 
   6  18  20    22380.72    24896.89    746.84 o 
   8  18  20      293.56      506.83    549.79 o 
   0  20  20     8511.19     8837.96    807.92 o 
   2  20  20       53.46       74.74    431.48 o 
   4  20  20     7541.73     5455.34   1025.87 o 
   1   1  21     2728.51     2577.52    225.43 o 
   3   1  21     4292.52     4149.10    285.57 o 
   5   1  21    11727.80    10861.95    388.81 o 
   7   1  21    10404.44     9612.54    404.55 o 
   9   1  21     2077.93     1575.26    294.24 o 
  11   1  21     1445.23     1455.51    316.91 o 
  13   1  21      389.14      280.54    391.82 o 
  15   1  21     1450.55     1214.11    632.23 o 
   1   3  21      237.35      132.24    194.82 o 
   3   3  21       45.91     -127.97    253.11 o 
   5   3  21      166.54     -232.94    232.94 o 
   7   3  21     1835.17     1371.00    269.81 o 
   9   3  21      510.95      514.20    272.84 o 
  11   3  21     1671.52     1222.86    339.03 o 
  13   3  21      746.08      470.45    402.89 o 
  15   3  21       33.73      107.23    574.94 o 
   1   5  21     2979.46     2876.41    255.34 o 
   3   5  21     3113.61     3425.21    276.01 o 
   5   5  21       85.90     -239.61    239.61 o 
   7   5  21      634.22      -17.69    254.81 o 
   9   5  21      501.87      339.03    314.96 o 
  11   5  21     1522.88     1795.04    346.07 o 
  13   5  21       26.06      151.59    391.44 o 
  15   5  21       34.20      929.70    655.30 o 
   1   7  21     2794.83     3039.60    280.51 o 
   3   7  21     3677.10     3509.65    324.80 o 
   5   7  21      656.83      213.67    257.80 o 
   7   7  21     1346.22     1020.34    320.65 o 
   9   7  21      233.70      109.63    321.26 o 
  11   7  21     2294.80     1734.20    354.58 o 
  13   7  21      310.19       67.73    488.64 o 
   1   9  21     9343.90     9004.18    415.99 o 
   3   9  21     2708.40     2764.33    262.75 o 
   5   9  21     4359.49     4027.96    353.81 o 
   7   9  21     4566.00     5251.76    344.86 o 
   9   9  21     3766.37     3790.86    360.82 o 
  11   9  21     2680.69     2760.10    365.00 o 
  13   9  21     1396.71     1417.44    446.80 o 
   1  11  21       53.75     -258.05    258.05 o 
   3  11  21      857.20      599.02    268.40 o 
   5  11  21      487.50      140.86    308.65 o 
   7  11  21        9.15     -284.67    284.67 o 
   9  11  21      276.04     -114.30    429.82 o 
  11  11  21      498.90     -273.54    379.42 o 
  13  11  21       12.08     -444.01    444.01 o 
   1  13  21     1312.21     1183.47    322.06 o 
   3  13  21     1387.19     1380.25    500.66 o 
   5  13  21      646.62      747.84    328.19 o 
   7  13  21      356.13       -7.44    336.39 o 
   9  13  21      283.01     -216.91    329.10 o 
  11  13  21      636.93       41.73    434.68 o 
   1  15  21      116.88      320.89    366.77 o 
   3  15  21        8.73     -336.62    336.62 o 
   5  15  21      783.22      418.61    346.91 o 
   7  15  21      799.24      590.87    370.81 o 
   9  15  21      285.03      351.05    489.05 o 
   1  17  21     1292.00     1157.39    421.94 o 
   3  17  21     2950.38     3377.07    455.83 o 
   5  17  21     3549.14     4193.62    644.12 o 
   7  17  21      887.51      401.80    493.12 o 
   1  19  21      336.07     -190.12    410.49 o 
   3  19  21      191.78      -65.13    507.08 o 
   5  19  21      347.89     -354.79    629.70 o 
   2   0  22    22216.54    22600.69    768.57 o 
   6   0  22    19407.06    19115.60    762.09 o 
  10   0  22    17537.11    16603.96   1207.20 o 
  14   0  22     8491.23     7651.70   1044.70 o 
   0   2  22      283.79      729.31    317.83 o 
   2   2  22      233.66      256.57    234.84 o 
   4   2  22    10775.49    10400.77    418.80 o 
   6   2  22      285.19      350.26    263.52 o 
   8   2  22     7117.17     5806.53    355.75 o 
  10   2  22       91.66     -286.99    292.55 o 
  12   2  22     4101.21     3925.92    396.37 o 
  14   2  22      387.49      672.86    608.69 o 
   2   4  22      695.17      516.52    241.43 o 
   4   4  22        7.25     -239.16    239.16 o 
   6   4  22      383.33       40.15    257.86 o 
   8   4  22      192.12      101.81    312.87 o 
  10   4  22      220.99      313.55    320.45 o 
  12   4  22      468.01      227.74    358.67 o 
  14   4  22      201.31     -423.63    612.16 o 
   0   6  22      629.99      671.42    347.24 o 
   2   6  22      879.23      518.93    264.47 o 
   4   6  22     5482.98     4164.62    280.37 o 
   6   6  22      424.00      -34.94    271.91 o 
   8   6  22     3752.01     3205.77    360.18 o 
  10   6  22        6.39     -267.21    329.00 o 
  12   6  22      470.26      216.43    352.56 o 
  14   6  22      943.44     1229.79    627.61 o 
   2   8  22    14027.98    14626.92    467.39 o 
   4   8  22     1682.94      884.03    280.29 o 
   6   8  22    24291.91    23845.93    609.16 o 
   8   8  22       10.07       85.01    291.74 o 
  10   8  22     7081.63     5780.34    391.95 o 
  12   8  22      122.13       90.50    427.15 o 
   0  10  22     9097.96     8276.22    781.65 o 
   2  10  22      203.86       83.91    263.53 o 
   4  10  22    11028.55    10593.29    462.83 o 
   6  10  22      267.00       62.82    316.79 o 
   8  10  22    10444.97     9361.81    431.48 o 
  10  10  22       45.26     -316.86    316.86 o 
  12  10  22     4853.41     4225.44    483.38 o 
   2  12  22      271.70      -89.28    305.99 o 
   4  12  22       88.89     -312.75    312.75 o 
   6  12  22      956.21      468.11    346.66 o 
   8  12  22      282.63     -269.17    377.97 o 
  10  12  22      388.95      -93.66    372.40 o 
   0  14  22     2473.12     1463.55    515.74 o 
   2  14  22       43.26     -321.48    321.48 o 
   4  14  22       78.16      275.20    384.51 o 
   6  14  22      121.15       56.03    359.10 o 
   8  14  22     1605.84     1532.26    436.43 o 
  10  14  22        0.91      278.45    801.75 o 
   2  16  22     8309.28     8468.89    539.86 o 
   4  16  22       15.04       76.90    474.83 o 
   6  16  22     6180.04     5913.04    512.43 o 
   8  16  22      106.33     -144.37    443.91 o 
   0  18  22     9601.60     8259.30    768.89 o 
   2  18  22        0.31     -313.22    417.35 o 
   4  18  22     7225.22     6621.74    738.26 o 
   1   1  23     3797.05     4075.30    340.45 o 
   3   1  23    33976.51    35323.23    717.74 o 
   5   1  23    21169.98    22644.25    588.36 o 
   7   1  23    13232.40    13580.40    474.80 o 
   9   1  23     8256.81     8572.78    419.75 o 
  11   1  23     1814.75     1590.14    343.66 o 
  13   1  23     1419.04     1390.67    607.60 o 
   1   3  23       62.55     -151.59    276.22 o 
   3   3  23     5283.35     5501.63    327.86 o 
   5   3  23     4825.60     4375.96    324.35 o 
   7   3  23     5240.88     5020.90    357.69 o 
   9   3  23      164.00       25.94    292.34 o 
  11   3  23      816.77      415.92    356.24 o 
  13   3  23       42.12      692.26    564.62 o 
   1   5  23     1559.69     1143.25    303.81 o 
   3   5  23     1669.74     1455.31    275.19 o 
   5   5  23      260.10     -262.80    262.80 o 
   7   5  23     1404.50     1377.47    315.14 o 
   9   5  23      273.65      278.13    365.59 o 
  11   5  23      403.69      355.38    356.68 o 
  13   5  23        8.60     -163.07    620.94 o 
   1   7  23     6959.38     7044.74    399.61 o 
   3   7  23     9714.90     9966.64    462.44 o 
   5   7  23     5947.08     5893.69    363.38 o 
   7   7  23     5198.70     5262.36    406.94 o 
   9   7  23     5428.19     5217.85    426.35 o 
  11   7  23      840.57      697.10    370.15 o 
  13   7  23     2746.09     2850.30    541.19 o 
   1   9  23    14743.28    15100.42    495.82 o 
   3   9  23     9303.09     9023.17    447.85 o 
   5   9  23     9075.03    10054.99    476.62 o 
   7   9  23    10784.29    10635.28    501.25 o 
   9   9  23     4833.82     6110.09    409.89 o 
  11   9  23     1565.73     1960.21    447.74 o 
   1  11  23     2723.74     3366.27    330.33 o 
   3  11  23     1111.73      853.86    389.09 o 
   5  11  23     1327.73     1038.90    351.92 o 
   7  11  23     4731.49     4238.47    411.18 o 
   9  11  23      262.76     -289.95    361.45 o 
  11  11  23      838.18      489.76    448.95 o 
   1  13  23       42.84     -160.47    325.52 o 
   3  13  23       19.67     -315.12    385.79 o 
   5  13  23      378.06       25.83    396.67 o 
   7  13  23      508.61      702.81    379.92 o 
   9  13  23       41.73      160.00    510.07 o 
   1  15  23     1226.15     1163.61    411.08 o 
   3  15  23      832.12      415.40    473.51 o 
   5  15  23     1590.24     1161.50    504.57 o 
   7  15  23      804.22      250.95    447.25 o 
   1  17  23     2659.59     3201.95    545.31 o 
   3  17  23     2515.62     1637.63    941.17 o 
   5  17  23     2682.67     3593.61    732.66 o 
   0   0  24    10402.85     9251.68   1063.52 o 
   4   0  24    19426.62    19093.62    763.01 o 
   8   0  24    14946.74    15686.49    855.63 o 
  12   0  24     9924.34     9016.39   1129.40 o 
   2   2  24     8451.20     7495.24    406.89 o 
   4   2  24      801.92      860.17    305.93 o 
   6   2  24     6224.80     5536.38    364.25 o 
   8   2  24       17.28     -295.64    295.64 o 
  10   2  24     3496.59     2976.52    394.40 o 
  12   2  24      205.59       93.37    487.49 o 
   0   4  24     6654.06     6777.66    978.81 o 
   2   4  24       77.25     -153.41    292.34 o 
   4   4  24     1335.00      850.62    285.13 o 
   6   4  24        0.31     -119.00    284.73 o 
  10   4  24        0.13     -338.90    338.90 o 
  12   4  24      435.71     -484.85    484.85 o 
   2   6  24     1409.98      850.45    314.66 o 
   4   6  24       72.73     -267.82    267.82 o 
   6   6  24     6401.21     6152.99    343.08 o 
   8   6  24      345.13      -55.80    338.85 o 
  10   6  24      697.61      288.59    339.86 o 
  12   6  24      435.78      769.34    525.68 o 
   0   8  24     8127.79     8606.96    564.96 o 
   2   8  24      441.55       19.70    316.43 o 
   4   8  24    16554.85    16231.39    577.86 o 
   6   8  24      330.27     -114.71    335.02 o 
   8   8  24    11856.00    11398.48    534.77 o 
  10   8  24        2.36      112.92    372.75 o 
   2  10  24     7283.34     6007.82    464.65 o 
   4  10  24      210.98      219.43    378.67 o 
   6  10  24    11566.93    10108.41    497.88 o 
   8  10  24       34.57     -340.69    373.50 o 
  10  10  24     4267.94     3913.19    582.75 o 
   0  12  24     2079.81     1324.20    571.87 o 
   2  12  24      244.44     -286.98    440.14 o 
   4  12  24      293.98     -145.56    409.13 o 
   6  12  24       28.26     -355.34    355.34 o 
   8  12  24     1659.59      863.60    459.64 o 
   2  14  24      681.81       84.67    474.74 o 
   4  14  24      221.57     -402.06    493.38 o 
   6  14  24     1943.93     1713.73    554.78 o 
   0  16  24     7668.39     8414.04   1110.58 o 
   2  16  24      224.43     -856.46    856.46 o 
   4  16  24     3901.70     3736.44   1072.93 o 
   1   1  25       36.66      -29.27    357.01 o 
   3   1  25     3667.50     3679.71    369.30 o 
   5   1  25     2134.69     1592.41    317.66 o 
   7   1  25     3078.51     2958.71    346.00 o 
   9   1  25      140.48       13.23    325.61 o 
  11   1  25      332.58      641.93    505.80 o 
   1   3  25      503.75      323.74    375.47 o 
   3   3  25      562.90      437.77    342.04 o 
   5   3  25        7.04     -287.46    287.46 o 
   7   3  25      169.80      343.33    305.20 o 
   9   3  25       16.24     -349.39    349.39 o 
  11   3  25      426.23      520.99    512.35 o 
   1   5  25     1250.59     1045.60    490.40 o 
   3   5  25      170.72       55.62    322.41 o 
   5   5  25      278.68     -246.07    311.47 o 
   7   5  25     1129.34     1159.41    363.54 o 
   9   5  25      448.17      517.09    365.67 o 
  11   5  25      831.64      560.91    634.91 o 
   1   7  25      643.05      796.47    396.93 o 
   3   7  25       51.81      -80.91    333.65 o 
   5   7  25      249.74       14.51    390.29 o 
   7   7  25     1439.70      949.68    376.06 o 
   9   7  25        5.25      206.18    430.04 o 
   1   9  25     1594.79     1564.26    365.44 o 
   3   9  25     1496.40     1502.09    422.75 o 
   5   9  25     1365.21     1493.32    417.26 o 
   7   9  25     1706.86     1639.29    405.62 o 
   9   9  25      328.73      113.38    637.95 o 
   1  11  25        0.94       75.56    376.67 o 
   3  11  25      205.58      155.64    408.17 o 
   5  11  25      329.71      840.57    422.31 o 
   7  11  25       20.96     -155.79    430.53 o 
   1  13  25      851.36       19.85    499.16 o 
   3  13  25      484.13     -161.86    467.51 o 
   5  13  25      156.97     -488.84    488.84 o 
   7  13  25      333.84     -856.46    856.46 o 
   1  15  25      146.74     -216.47    903.52 o 
   3  15  25        1.02     -442.35    931.76 o 
   2   0  26    48372.11    52779.10   1750.24 o 
   6   0  26    36843.95    38467.16   1287.02 o 
  10   0  26    28865.32    28907.40   1306.95 o 
   0   2  26    43331.07    48122.84   2776.45 o 
   2   2  26       89.68     -255.59    403.35 o 
   4   2  26    25202.14    25831.13    742.83 o 
   6   2  26       37.78     -305.09    306.84 o 
   8   2  26    19606.69    18578.49    603.29 o 
  10   2  26       19.76     -499.95    499.95 o 
   2   4  26    12773.89    12274.16   1003.90 o 
   4   4  26      605.25      379.72    360.43 o 
   6   4  26    15351.65    15363.46    542.93 o 
   8   4  26       84.67     -355.17    355.17 o 
  10   4  26     7250.10     5842.02    681.92 o 
   0   6  26    16219.13    16653.64    971.57 o 
   2   6  26      152.86     -379.79    379.79 o 
   4   6  26    23116.11    26684.86    870.46 o 
   6   6  26      236.47      152.07    415.19 o 
   8   6  26    13877.95    14124.79   1229.47 o 
  10   6  26      262.15      346.06    648.64 o 
   2   8  26    28716.66    33543.91    864.26 o 
   4   8  26      105.05      273.61    414.69 o 
   6   8  26    31789.06    35195.84    999.82 o 
   8   8  26       89.14     -304.55    602.04 o 
   0  10  26    20955.31    21662.13   2131.75 o 
   2  10  26        8.31      -23.55    395.57 o 
   4  10  26    28587.00    32642.34   1127.85 o 
   6  10  26        2.64       51.76    638.89 o 
   8  10  26    13957.42    13176.81   1044.70 o 
   2  12  26     6317.92     6358.50    758.59 o 
   4  12  26       39.87      201.04    596.19 o 
   6  12  26    10374.96    10437.56   1223.52 o 
   2  14  26        7.22      545.88    912.93 o 
   1   1  27     2129.68     1887.14    714.55 o 
   3   1  27     1074.25     1296.78    535.90 o 
   5   1  27      129.01     -379.91    379.91 o 
   7   1  27     1067.15      628.46    430.82 o 
   9   1  27      199.27      -69.12    450.07 o 
   1   3  27     2740.77     2693.85    475.68 o 
   3   3  27     6413.36     6258.69    543.80 o 
   5   3  27     5035.39     5120.73    451.26 o 
   7   3  27     3816.18     3297.65    478.77 o 
   9   3  27     2318.03     2191.97   1341.16 o 
   1   5  27     5724.44     6639.25    534.73 o 
   3   5  27     7162.85     7872.07    573.62 o 
   5   5  27     4010.60     4376.83    452.26 o 
   7   5  27     5005.93     4742.71    677.25 o 
   1   7  27      307.20      226.35    432.66 o 
   3   7  27     1911.31     1612.68    467.86 o 
   5   7  27     1605.06     1677.18    641.57 o 
   7   7  27     1650.39     2296.45    894.11 o 
   1   9  27      692.08     1176.46    652.20 o 
   3   9  27      580.17      684.77    630.55 o 
   5   9  27        5.31     1425.87    638.89 o 
   1  11  27     1603.99     3039.97    988.23 o 
   3  11  27     1304.92     1939.87    738.82 o 
   0   0  28    73471.30    83867.52   3595.26 o 
   4   0  28    31977.22    37829.23   1569.92 o 
   8   0  28    22531.58    24628.58   2310.57 o 
   2   2  28    30668.71    34275.05   1455.60 o 
   4   2  28       85.35     -231.76    522.63 o 
   6   2  28    18494.06    18878.60    899.43 o 
   0   4  28    16148.64    15579.94   1024.30 o 
   2   4  28      356.17      -26.47    449.66 o 
   4   4  28    16539.43    16842.01    879.66 o 
   6   4  28      116.06     -618.81    618.81 o 
   2   6  28    19044.65    20057.92   2338.80 o 
   4   6  28        4.82     -220.25    628.24 o 
   6   6  28    16752.24    16131.63   1355.28 o 
   0   8  28    26215.81    29731.50   1957.63 o 
   2  10  28    21345.45    28122.11   1910.57 o 
   1   1  29      159.40     -912.93    912.93 o 
   3   1  29        7.11       -9.41    969.40 o 
   5   1  29       59.60     -903.52    903.52 o 
   1   3  29     1383.88     1509.34    683.92 o 
   3   3  29      785.92      131.76    894.11 o 
   5   3  29      795.14      216.47    997.64 o 
   1   5  29      354.27      210.48    657.94 o 
   3   5  29     2510.61     1750.57   1025.87 o 
   1   7  29      162.22      184.92    660.15 o 
                                                 
